# Supplementary material for: Mediating roles of perceived stigma and mental health literacy in the relationship between school climate and help-seeking behavior in Indonesian adolescents
Source: PLoS One. 2024 May 31;19(5):e0298017. doi: 10.1371/journal.pone.0298017 (PMC11142528; doi:10.1371/journal.pone.0298017)
Supplement: S1 Raw Data — (XLSX) [file pone.0298017.s001.xlsx]

## Sheet: SPSS Mediating
Age	No.Respondent	Gender	Kelas	Ethnicity	Closest friends in school	Repeating grade experience	Family Income	Decision maker in family	Father's educational levels	Mother's educational levels	B1	B2	B4	B7	B8	B11	B13	SC	B3	B6	B10	B12	B14	SS	TotalScore	D1	D2	D3	D4	D5	D10	D11	D12	D13	HSBInformal	D6	D7	D8	D9	HSBFormal	HSB	M3	M4	M5	M7	M8	M29	M30	M32
16	1	1	1	1	12	2	1	1	1	2	3	5	5	5	4	5	5	32	5	3	5	5	3	21	53	1	2	1	1	4	4	1	4	1	19	3	1	3	5	12	31	4	3	2	3	2	1	6	3
17	2	1	3	1	12	2	2	2	3	3	3	2	4	3	4	3	3	22	4	4	3	2	3	16	38	1	3	6	6	4	1	1	1	1	24	1	1	1	1	4	28	3	3	3	3	3	3	3	2
18	3	1	3	1	11	2	2	2	3	2	3	3	3	3	4	3	3	22	4	4	3	3	3	17	39	2	3	7	7	7	3	2	5	2	38	3	1	4	2	10	48	2	3	2	2	2	3	3	3
17	4	1	3	1	25	2	1	1	2	1	2	3	4	4	4	5	4	26	3	4	2	4	4	17	43	2	6	6	6	6	6	2	6	4	44	2	1	2	4	9	53	2	2	3	3	2	3	3	3
17	5	1	3	1	15	2	1	2	3	2	4	2	4	4	4	4	5	27	5	5	5	4	5	24	51	2	4	3	2	1	5	2	4	2	25	1	1	1	1	4	29	3	3	2	3	2	3	3	1
18	6	1	3	2	10	2	1	1	3	1	4	4	4	4	2	4	4	26	4	4	2	2	2	14	40	1	1	1	1	1	1	1	1	1	9	1	1	1	1	4	13	4	2	1	2	4	1	2	3
18	7	1	3	2	10	2	1	1	1	1	5	4	4	4	5	4	5	31	4	4	4	4	3	19	50	1	1	1	1	1	1	1	1	1	9	1	1	1	1	4	13	3	2	2	1	1	1	1	1
17	8	1	3	1	11	2	1	1	3	3	5	4	4	4	5	4	4	30	4	3	4	3	3	17	47	6	7	7	7	7	1	1	1	1	38	3	1	1	1	6	44	2	3	3	2	3	3	3	4
16	9	2	2	1	7	2	1	1	1	3	4	2	3	2	3	3	3	20	5	3	2	2	2	14	34	1	7	7	5	4	1	1	3	5	34	3	2	1	2	8	42	1	1	2	2	3	3	3	3
16	10	2	2	1	6	2	1	1	1	3	2	3	2	2	4	2	4	19	3	3	3	3	2	14	33	1	5	3	3	3	1	1	3	1	21	7	2	1	4	14	35	4	1	2	1	2	3	3	3
16	11	2	2	1	6	2	1	2	1	1	3	3	4	5	5	4	4	28	3	3	3	4	4	17	45	1	5	4	4	1	1	1	1	1	19	7	1	1	7	16	35	3	2	3	3	2	3	3	3
16	12	2	2	1	6	2	1	1	3	2	3	2	3	2	3	3	3	19	5	3	2	2	2	14	33	1	7	6	5	4	1	1	3	5	33	3	2	1	2	8	41	1	3	2	3	2	3	3	3
16	13	2	2	1	3	2	3	2	4	5	5	3	4	3	4	4	3	26	5	2	3	5	3	18	44	1	7	7	7	7	1	2	2	1	35	7	5	1	7	20	55	1	2	2	2	1	3	2	2
16	14	2	2	2	3	2	1	2	4	1	4	4	4	4	5	5	5	31	4	4	4	4	4	20	51	1	7	7	7	7	1	1	7	1	39	7	1	1	7	16	55	1	2	2	2	1	1	1	1
16	15	1	2	2	10	2	2	1	3	1	4	5	5	3	5	5	5	32	4	5	5	4	5	23	55	1	4	2	2	1	2	1	3	1	17	2	1	1	2	6	23	4	4	2	2	3	4	3	4
17	16	1	3	1	20	2	1	1	3	3	4	5	4	4	4	4	5	30	5	3	5	5	3	21	51	1	4	2	2	2	1	1	1	2	16	1	1	6	1	9	25	2	2	1	2	1	3	3	3
17	17	1	2	1	5	2	1	2	2	1	5	3	5	4	4	5	4	30	5	5	2	5	5	22	52	6	2	1	1	2	2	7	4	4	29	3	2	4	3	12	41	3	3	1	4	3	3	3	2
16	18	1	2	1	6	2	2	2	1	1	4	3	5	3	5	3	3	26	4	4	4	5	4	21	47	1	4	1	1	7	3	2	2	1	22	5	1	1	7	14	36	3	3	2	3	3	3	3	3
16	19	1	2	1	10	2	1	2	1	1	4	3	4	4	4	4	4	27	3	4	3	3	4	17	44	1	4	6	1	3	1	1	3	1	21	1	1	1	2	5	26	2	3	2	2	3	3	4	3
16	20	1	2	1	15	2	2	2	3	2	4	4	4	4	4	4	4	28	3	5	2	4	4	18	46	1	2	7	6	7	1	1	2	1	28	3	1	1	2	7	35	2	3	2	3	3	3	3	4
16	21	1	2	1	13	2	2	2	1	2	4	4	4	3	2	4	3	24	3	3	2	3	3	14	38	1	2	7	3	4	1	1	1	2	22	2	1	1	1	5	27	2	3	2	3	3	3	3	3
16	22	1	2	1	10	2	3	1	3	2	2	3	3	3	3	3	4	21	3	3	4	3	2	15	36	1	5	7	7	6	1	1	1	3	32	1	1	1	5	8	40	2	3	1	3	3	3	3	3
16	23	1	2	2	3	2	3	1	2	2	3	5	3	3	2	2	4	22	4	2	5	3	4	18	40	1	6	7	7	7	7	3	5	6	49	5	3	3	5	16	65	2	1	1	3	1	3	3	3
17	24	1	2	2	10	2	1	2	1	1	4	3	5	4	4	4	4	28	4	5	5	5	5	24	52	5	7	6	2	5	1	1	1	1	29	1	1	1	1	4	33	2	3	2	2	3	3	3	4
16	25	1	2	2	10	2	2	2	6	6	4	3	5	4	5	4	4	29	4	5	4	4	5	22	51	4	7	2	1	5	4	1	5	1	30	1	1	1	3	6	36	2	3	2	2	3	3	3	4
16	26	2	2	2	4	2	1	2	2	1	4	5	4	3	4	4	3	27	1	3	1	1	5	11	38	1	5	7	3	1	3	2	6	3	31	1	1	2	1	5	36	2	1	3	1	2	3	3	3
16	27	2	2	2	3	2	1	1	3	3	1	3	3	5	5	5	5	27	1	1	1	1	1	5	32	5	6	7	7	6	1	1	4	1	38	2	1	1	1	5	43	2	1	3	1	2	3	3	3
18	28	2	2	1	11	2	1	2	1	1	5	3	4	4	5	5	3	29	1	3	1	1	4	10	39	1	5	7	6	6	1	1	1	1	29	1	1	1	1	4	33	3	2	2	3	3	3	3	3
16	29	2	2	1	11	2	1	2	1	1	5	3	4	4	5	4	3	28	1	3	1	1	4	10	38	1	3	6	1	6	1	1	3	1	23	1	1	1	1	4	27	4	2	2	3	4	3	3	3
16	30	2	2	1	11	2	1	1	1	1	4	3	4	4	5	5	3	28	1	3	1	1	4	10	38	1	5	1	1	1	1	1	1	1	13	1	1	1	1	4	17	3	2	2	3	3	3	3	3
18	31	2	2	1	11	2	1	1	1	1	4	3	4	5	3	5	5	29	1	4	3	1	4	13	42	1	2	7	7	7	2	1	1	2	30	1	1	7	2	11	41	3	2	2	3	3	3	3	2
16	32	1	1	2	10	2	1	2	5	3	4	5	5	5	4	5	5	33	5	4	5	5	3	22	55	3	7	5	4	2	1	1	5	2	30	1	3	1	1	6	36	3	2	4	1	3	4	3	5
16	33	1	1	1	10	2	2	1	2	1	4	3	4	4	4	4	4	27	5	5	4	4	2	20	47	3	7	5	4	6	4	2	6	2	39	1	1	1	1	4	43	4	4	2	3	4	2	2	1
16	34	2	1	2	20	2	2	1	1	1	4	3	4	4	5	5	5	30	5	4	2	1	5	17	47	1	6	4	3	2	2	1	1	1	21	1	1	1	2	5	26	3	2	1	1	3	3	3	3
16	35	2	1	2	10	2	1	2	3	4	5	1	3	5	5	5	5	29	4	5	5	3	5	22	51	1	2	4	1	4	1	1	4	1	19	2	4	1	2	9	28	2	4	4	3	2	3	3	3
16	36	2	1	2	10	2	1	2	3	3	5	4	5	5	5	5	4	33	5	2	5	5	5	22	55	1	7	4	4	4	1	4	1	1	27	1	1	1	1	4	31	3	3	1	1	1	1	1	1
17	37	2	3	2	3	2	1	2	1	2	4	3	4	4	4	4	4	27	3	4	2	2	4	15	42	5	2	6	1	1	1	1	1	3	21	1	1	1	1	4	25	3	4	3	3	3	2	2	1
17	38	1	3	1	25	2	1	2	2	1	2	3	4	3	3	5	4	24	5	4	4	2	4	19	43	3	7	7	7	7	6	1	1	3	42	3	1	7	5	16	58	3	3	2	3	3	3	2	3
17	39	1	3	1	5	2	3	2	4	3	4	3	5	4	4	4	5	29	4	5	5	5	5	24	53	2	6	7	7	6	2	2	1	1	34	4	1	1	2	8	42	3	4	2	2	3	3	3	2
18	40	1	3	2	15	2	1	2	2	1	4	3	4	3	3	4	4	25	5	4	2	3	3	17	42	1	5	6	4	5	1	1	1	1	25	1	1	1	1	4	29	3	3	3	2	3	3	3	2
16	41	2	1	1	6	2	1	2	3	3	4	3	5	5	5	1	5	28	5	5	5	5	5	25	53	4	4	7	7	7	1	1	3	3	37	7	2	1	4	14	51	3	3	3	3	3	2	2	2
18	42	1	3	2	3	2	1	2	3	1	4	3	4	1	3	3	5	23	5	4	2	4	5	20	43	1	7	7	7	7	6	4	2	1	42	7	2	1	4	14	56	1	3	2	1	3	1	3	3
17	43	1	2	2	3	2	1	1	3	1	4	3	4	4	4	4	4	27	2	4	2	2	4	14	41	7	7	7	7	1	1	1	1	1	33	1	1	1	1	4	37	1	1	1	1	1	3	3	3
17	44	1	2	2	10	2	2	2	1	2	4	3	4	4	3	2	4	24	4	5	3	3	4	19	43	5	7	6	3	4	1	1	2	1	30	1	1	1	1	4	34	3	3	3	2	2	3	3	3
16	45	1	2	2	10	2	2	2	1	1	4	2	4	4	4	4	4	26	4	4	4	4	4	20	46	1	1	1	1	1	1	1	1	1	9	1	1	1	1	4	13	3	4	2	2	3	3	2	3
17	46	2	3	2	1	2	2	2	3	2	2	4	4	2	4	2	3	21	3	3	2	2	2	12	33	1	1	7	7	7	7	1	1	1	33	7	1	7	7	22	55	1	4	2	1	3	4	1	4
18	47	1	3	2	11	2	1	2	1	1	3	4	2	5	4	3	4	25	2	5	5	2	3	17	42	1	7	1	1	1	1	1	7	1	21	7	7	1	7	22	43	3	3	2	1	2	5	5	5
17	48	2	3	2	2	2	1	1	1	1	3	2	4	3	4	4	4	24	3	4	5	4	4	20	44	2	5	2	1	1	1	1	1	1	15	1	1	1	1	4	19	3	2	1	3	2	3	3	1
18	49	2	3	2	2	2	1	1	1	1	3	3	4	4	4	3	4	25	3	5	5	4	3	20	45	3	4	3	3	3	1	1	2	1	21	3	1	1	1	6	27	3	2	1	3	2	3	3	3
18	50	2	3	2	3	2	1	2	1	1	3	3	4	4	4	4	3	25	4	5	4	5	4	22	47	3	4	7	7	4	1	1	1	1	29	1	1	1	1	4	33	3	3	1	1	3	3	3	3
17	51	2	3	2	3	2	1	2	1	1	3	3	4	4	4	4	4	26	4	5	4	5	3	21	47	1	5	7	7	4	1	1	1	1	28	1	1	1	1	4	32	3	3	1	1	3	3	3	3
17	52	2	3	2	3	2	1	2	1	1	4	4	4	5	4	4	4	29	4	4	2	4	4	18	47	1	5	7	1	1	1	1	1	1	19	1	1	1	1	4	23	3	4	1	1	1	3	2	3
17	53	2	3	2	4	2	1	1	1	3	5	3	4	4	4	4	4	28	4	4	3	4	4	19	47	4	7	1	1	1	1	1	1	1	18	1	1	1	1	4	22	3	4	1	1	3	3	3	4
16	54	2	2	2	4	2	2	2	#NULL!	1	3	4	4	4	3	2	3	23	1	3	1	2	3	10	33	1	7	7	7	1	1	1	1	1	27	1	1	1	3	6	33	3	3	3	3	3	3	3	3
18	55	1	3	1	13	2	2	2	3	3	3	3	2	4	4	3	3	22	4	4	3	2	3	16	38	1	3	5	5	4	1	1	1	1	22	1	1	1	1	4	26	3	3	3	3	3	3	3	3
18	56	1	3	2	10	2	2	2	2	2	3	3	3	3	2	3	3	20	4	4	4	4	3	19	39	7	6	1	1	1	1	1	1	1	20	1	1	1	1	4	24	3	3	3	3	3	3	3	3
16	57	2	3	2	5	2	2	1	3	2	3	2	4	4	1	4	4	22	2	2	2	4	3	13	35	1	7	7	7	1	4	1	1	1	30	1	1	1	1	4	34	3	4	3	3	4	4	4	4
16	58	2	2	2	5	2	1	1	3	2	2	3	3	3	3	4	3	21	2	3	1	1	2	9	30	1	7	4	5	1	1	1	1	1	22	1	1	1	1	4	26	3	3	4	4	3	3	3	2
18	59	2	3	2	5	2	1	1	1	1	3	2	3	3	4	5	4	24	5	5	4	4	4	22	46	1	4	7	6	5	1	1	1	1	27	1	1	1	1	4	31	3	3	2	2	4	3	2	2
16	60	2	2	3	5	2	1	2	1	3	3	3	3	4	5	4	4	26	3	4	3	4	4	18	44	6	7	7	7	5	5	4	3	4	48	3	4	6	6	19	67	2	1	2	3	3	3	4	3
16	61	2	2	2	5	2	1	1	3	1	4	4	4	3	4	3	4	26	4	5	5	2	5	21	47	6	7	7	7	7	5	5	3	3	50	4	2	3	5	14	64	2	2	2	2	2	3	3	3
17	62	2	3	2	4	2	2	2	1	1	3	2	4	3	4	4	4	24	4	4	1	4	4	17	41	5	7	7	7	4	1	1	4	1	37	1	1	1	1	4	41	2	1	3	3	4	3	4	2
16	63	2	2	2	4	2	1	2	3	1	3	4	5	4	3	3	4	26	1	4	1	2	3	11	37	2	4	5	1	6	1	1	2	1	23	2	1	1	1	5	28	3	3	3	3	3	3	2	3
16	64	2	2	2	4	2	1	1	2	3	3	3	4	4	5	5	3	27	2	2	1	2	3	10	37	7	7	7	3	6	1	1	1	1	34	1	1	1	1	4	38	3	3	3	3	3	3	1	1
17	65	2	3	2	5	2	1	1	1	1	3	4	5	4	4	4	4	28	2	4	4	2	3	15	43	1	7	4	4	1	1	7	1	1	27	1	1	1	1	4	31	3	3	2	3	3	3	3	3
17	66	2	3	2	5	2	1	1	1	2	3	2	3	3	4	4	4	23	5	5	4	5	4	23	46	1	7	7	6	1	1	1	1	1	26	1	1	1	1	4	30	1	3	1	3	3	3	3	1
16	67	2	1	2	15	2	1	2	1	1	5	1	3	5	5	5	5	29	4	5	5	3	5	22	51	1	2	4	1	4	1	1	3	1	18	2	4	1	2	9	27	2	4	4	3	2	3	3	3
16	68	1	1	1	15	2	1	1	1	1	3	5	5	3	5	5	5	31	4	3	4	4	3	18	49	7	4	1	1	3	1	1	7	1	26	2	1	1	1	5	31	3	3	2	1	3	5	3	2
16	69	1	1	2	10	2	2	1	2	2	5	4	4	5	5	5	5	33	4	2	3	3	3	15	48	1	3	7	5	6	3	1	1	1	28	1	1	1	1	4	32	3	4	1	3	2	4	4	4
16	70	1	1	2	10	2	2	1	3	2	3	3	5	4	5	5	4	29	4	4	3	4	4	19	48	1	3	7	3	4	3	2	5	1	29	2	2	2	3	9	38	3	4	3	3	2	4	4	4
16	71	1	1	2	15	2	1	1	3	1	5	4	5	4	5	4	4	31	5	5	5	1	5	21	52	1	1	7	7	7	1	1	7	1	33	1	1	1	7	10	43	4	3	2	2	2	3	4	2
16	72	1	1	2	20	2	2	1	2	2	5	2	4	5	4	1	5	26	5	4	5	5	4	23	49	1	1	7	1	1	2	1	4	1	19	1	1	1	1	4	23	3	3	1	2	3	3	4	2
16	73	1	1	1	20	2	2	1	3	2	4	5	4	4	4	5	5	31	5	2	5	3	4	19	50	7	1	7	7	7	2	1	5	1	38	1	1	1	5	8	46	3	4	3	3	2	4	4	4
16	74	1	1	1	25	2	1	1	3	2	5	5	5	5	5	4	4	33	5	5	5	5	4	24	57	1	7	1	1	1	1	1	1	1	15	1	1	1	1	4	19	1	1	2	2	1	4	2	1
16	75	1	1	2	15	2	1	1	1	1	5	5	5	5	5	5	5	35	5	5	5	5	5	25	60	1	7	4	4	1	1	1	1	1	21	1	1	1	1	4	25	1	1	1	1	1	1	1	1
16	76	2	1	2	3	2	1	2	1	2	5	3	4	4	5	5	5	31	5	5	5	4	5	24	55	3	3	6	5	1	1	1	4	1	25	1	1	1	1	4	29	3	4	4	2	4	2	1	2
16	77	1	1	1	7	2	1	2	1	1	4	2	4	4	4	4	4	26	2	3	3	4	4	16	42	2	6	4	1	1	1	1	5	1	22	1	1	1	2	5	27	3	3	4	4	2	2	4	3
16	78	1	1	2	10	2	1	2	1	1	4	4	5	4	4	1	4	26	4	5	4	4	4	21	47	2	7	5	5	3	1	1	1	1	26	1	1	1	1	4	30	2	1	2	2	1	2	2	2
16	79	2	1	2	10	2	1	2	3	3	5	4	4	5	5	5	5	33	5	5	5	5	5	25	58	1	1	1	4	1	1	1	7	4	21	1	7	1	1	10	31	3	3	1	1	1	2	2	2
16	80	2	1	2	20	2	3	1	1	1	5	4	5	5	5	5	5	34	5	5	5	5	5	25	59	1	7	7	7	7	3	1	2	1	36	2	1	2	4	9	45	4	2	1	1	1	3	1	2
16	81	1	1	2	25	2	1	1	3	3	5	5	5	5	5	5	5	35	5	5	5	5	5	25	60	1	6	1	1	1	1	1	1	1	14	1	1	1	1	4	18	2	1	2	2	2	4	2	1
16	82	2	1	2	6	2	1	2	1	1	5	3	4	4	4	4	4	28	5	5	5	4	4	23	51	3	3	6	6	1	1	1	1	3	25	1	1	1	1	4	29	3	4	4	2	3	3	1	2
16	83	1	1	2	25	2	1	2	1	1	4	4	5	5	4	1	4	27	4	5	4	4	4	21	48	2	7	5	5	3	1	2	1	1	27	1	1	1	1	4	31	2	1	2	3	3	2	2	3
16	84	1	1	2	10	2	3	1	1	1	3	2	3	4	5	4	4	25	4	2	4	4	4	18	43	1	7	4	7	1	1	7	7	1	36	1	1	1	1	4	40	3	2	1	1	2	2	1	1
16	85	2	1	2	10	2	3	1	1	1	5	4	5	5	5	5	5	34	5	5	5	2	5	22	56	1	6	7	7	3	5	1	5	1	36	2	1	2	2	7	43	3	2	3	3	2	3	2	3
17	86	1	1	2	10	2	1	2	1	1	5	4	5	5	4	5	5	33	4	5	5	5	5	24	57	1	1	7	7	7	1	1	4	4	33	1	4	1	1	7	40	3	4	1	3	3	2	2	2
16	87	2	1	2	15	2	1	1	3	1	4	3	4	4	5	4	4	28	5	4	5	4	4	22	50	1	7	4	1	4	1	1	4	4	27	1	1	1	1	4	31	3	4	1	3	1	3	2	3
16	88	2	1	2	10	2	1	1	1	2	3	3	4	3	4	4	4	25	4	4	4	4	3	19	44	1	7	4	4	6	1	1	7	1	32	4	1	1	4	10	42	2	1	1	1	2	4	3	4
16	89	2	1	2	20	2	1	1	3	3	4	3	4	3	5	5	5	29	5	4	2	1	5	17	46	1	7	4	4	2	2	1	1	2	24	1	1	1	2	5	29	3	2	1	1	2	3	3	3
16	90	1	1	2	25	2	1	1	2	1	4	4	5	4	4	4	4	29	3	4	5	5	5	22	51	5	4	2	2	1	1	1	3	1	20	1	1	1	1	4	24	2	1	1	1	2	1	1	1
17	91	2	3	2	10	2	1	1	4	4	3	3	1	3	3	3	3	19	3	3	3	3	3	15	34	3	2	4	4	4	2	1	2	3	25	4	2	1	1	8	33	3	4	3	3	3	3	3	3
17	92	1	2	2	10	2	2	1	1	2	3	3	4	4	4	4	4	26	5	5	3	3	3	19	45	3	3	3	7	5	1	1	1	1	25	1	1	1	1	4	29	2	2	2	2	2	3	4	3
16	93	1	2	1	10	2	2	1	1	2	3	3	4	3	4	3	4	24	2	4	3	4	3	16	40	2	2	4	4	7	1	1	1	1	23	1	1	1	1	4	27	2	2	2	3	3	3	3	3
17	94	1	2	2	10	2	1	1	1	2	4	3	4	3	4	4	4	26	5	5	2	2	3	17	43	1	1	4	4	6	3	2	3	1	25	1	1	2	3	7	32	3	2	1	2	3	3	3	3
17	95	1	2	1	10	2	2	2	3	3	5	5	5	5	5	5	4	34	4	4	5	1	1	15	49	1	7	7	7	2	7	1	5	7	44	1	5	1	7	14	58	4	4	2	3	2	4	3	3
17	96	2	2	1	4	2	3	1	1	2	4	4	4	3	4	4	4	27	5	5	5	5	5	25	52	2	4	4	4	1	1	1	1	1	19	1	1	1	1	4	23	3	3	3	3	3	3	3	3
16	97	2	2	1	3	2	1	2	1	1	4	3	4	3	4	3	4	25	4	4	4	4	4	20	45	1	1	1	1	1	1	1	2	1	10	1	1	1	1	4	14	3	3	3	3	3	3	3	3
17	98	1	2	2	5	2	2	2	1	3	5	4	4	4	4	4	4	29	2	3	3	1	4	13	42	2	1	1	1	1	1	1	1	1	10	1	1	1	1	4	14	3	3	3	3	3	3	3	3
16	99	1	2	1	15	2	1	2	2	3	4	4	4	4	4	4	4	28	2	4	2	2	4	14	42	1	1	1	1	1	1	1	1	1	9	1	1	1	1	4	13	3	3	3	3	3	3	3	3
16	100	2	1	2	3	2	1	1	1	1	4	4	3	3	4	3	4	25	4	3	2	4	4	17	42	6	7	4	3	5	1	1	5	3	35	2	6	1	3	12	47	3	3	3	3	3	3	3	3
16	101	2	2	1	4	2	2	1	2	1	4	3	3	3	4	3	4	24	4	4	2	2	4	16	40	1	4	7	6	3	1	1	1	4	28	1	3	1	1	6	34	4	3	3	2	3	3	3	3
16	102	1	2	1	1	2	3	2	4	3	4	4	4	4	3	4	4	27	4	5	3	4	4	20	47	2	3	7	7	7	2	1	3	6	38	1	1	1	2	5	43	2	4	4	3	4	4	4	4
17	103	1	2	2	1	2	2	2	4	4	3	2	4	4	3	4	3	23	5	4	4	4	2	19	42	2	2	2	2	1	1	1	1	1	13	1	1	1	1	4	17	4	4	4	3	4	3	2	3
16	104	2	1	1	4	2	3	2	4	3	4	4	5	5	5	5	5	33	4	5	5	4	4	22	55	2	5	7	7	1	4	2	1	2	31	4	1	5	5	15	46	3	4	3	4	3	5	4	4
16	105	1	1	1	13	2	3	2	3	3	4	3	5	4	5	4	5	30	1	4	2	2	4	13	43	4	6	5	5	2	2	1	1	1	27	3	1	1	4	9	36	3	2	3	4	4	3	4	2
16	106	1	1	1	5	2	1	2	2	2	4	3	4	3	4	5	4	27	4	4	4	4	5	21	48	1	2	7	4	6	2	1	2	1	26	2	1	1	3	7	33	3	2	3	3	4	3	3	3
16	107	1	1	1	8	2	3	1	3	3	4	4	4	4	4	5	4	29	5	5	4	5	4	23	52	5	2	5	1	1	1	1	1	1	18	4	1	1	1	7	25	2	2	3	2	3	4	2	2
16	108	2	2	1	8	2	2	1	4	4	4	3	3	3	5	3	5	26	5	5	5	4	5	24	50	1	4	7	5	3	1	1	4	4	30	2	4	1	2	9	39	4	3	3	2	3	3	3	3
16	109	2	2	1	3	2	3	1	3	3	4	3	5	5	5	5	5	32	5	5	5	4	5	24	56	5	4	7	7	6	4	1	1	1	36	3	1	1	1	6	42	3	4	3	3	3	3	1	3
17	110	1	2	2	4	2	3	1	5	3	3	2	3	3	2	4	2	19	3	3	3	3	3	15	34	1	1	7	7	7	5	2	1	1	32	5	1	1	1	8	40	4	4	4	3	4	3	3	3
16	111	1	2	1	0	2	3	1	3	3	3	3	3	3	3	3	3	21	3	3	3	3	3	15	36	1	1	3	3	1	1	1	1	1	13	1	1	1	1	4	17	4	3	1	3	3	3	3	3
16	112	2	2	1	5	2	1	2	3	1	4	2	4	3	2	3	3	21	4	4	4	4	3	19	40	1	4	6	4	1	1	3	1	1	22	3	1	1	1	6	28	2	3	3	3	2	3	3	3
16	113	2	2	1	4	2	1	1	1	1	4	2	4	3	2	3	3	21	4	4	4	4	3	19	40	1	4	6	5	3	3	1	5	1	29	1	3	1	1	6	35	2	3	3	3	2	3	3	3
16	114	2	2	1	1	2	3	2	4	4	4	3	4	4	4	4	4	27	4	4	4	4	4	20	47	1	4	7	6	3	4	1	1	4	31	2	1	1	4	8	39	3	3	3	3	3	4	4	3
18	115	2	3	2	8	2	3	2	4	4	1	3	5	5	5	1	4	24	5	5	5	5	5	25	49	1	6	3	4	3	1	1	3	1	23	1	5	1	1	8	31	1	1	1	2	1	2	2	3
18	116	2	3	2	5	2	2	2	3	3	3	4	4	4	5	4	4	28	2	2	3	3	5	15	43	3	5	7	7	7	1	1	1	1	33	1	1	1	1	4	37	3	3	3	3	3	3	3	3
17	117	1	3	1	8	2	1	2	1	1	4	3	5	4	4	4	4	28	5	5	2	5	2	19	47	1	7	7	7	7	7	2	2	2	42	3	4	3	7	17	59	2	3	1	1	2	3	3	3
17	118	1	3	1	8	2	3	2	#NULL!	4	5	5	3	3	4	5	3	28	3	3	2	2	5	15	43	4	3	7	7	2	3	1	6	6	39	1	3	5	3	12	51	2	1	1	1	2	3	2	2
18	119	1	3	1	36	2	3	1	4	2	4	3	5	5	4	5	3	29	1	3	2	4	5	15	44	1	7	6	4	5	3	1	1	1	29	3	1	1	4	9	38	3	3	1	1	2	3	3	3
17	120	2	2	1	5	2	2	2	3	4	4	4	4	4	4	4	4	28	5	5	5	5	5	25	53	1	7	1	1	1	1	7	7	7	33	3	7	7	1	18	51	3	3	3	3	3	3	3	3
16	121	2	2	1	1	2	1	1	1	3	4	3	4	4	4	4	5	28	4	4	4	2	2	16	44	1	1	6	6	4	4	1	1	1	25	2	1	1	3	7	32	3	3	3	3	3	3	3	3
17	122	2	2	2	5	2	2	2	3	3	4	3	4	5	5	1	4	26	3	4	2	5	2	16	42	2	5	5	5	5	1	1	1	1	26	1	1	1	1	4	30	3	3	3	3	3	3	3	3
16	123	2	2	1	3	2	1	2	3	3	4	3	4	4	4	4	3	26	4	4	3	4	3	18	44	1	1	1	1	1	1	1	2	1	10	1	1	1	1	4	14	3	3	3	3	3	3	3	3
17	124	2	2	1	2	2	1	1	1	2	4	4	4	3	4	4	4	27	5	5	5	5	5	25	52	2	4	4	4	1	1	1	1	1	19	1	1	1	1	4	23	3	3	3	3	3	3	3	3
17	125	2	2	2	5	2	1	1	3	3	3	4	4	3	3	5	4	26	2	3	3	3	2	13	39	3	3	7	7	6	1	1	1	2	31	2	5	1	1	9	40	3	2	3	2	1	3	3	2
16	126	1	2	1	10	2	3	1	4	2	3	2	1	3	3	2	4	18	5	5	5	5	5	25	43	2	1	1	1	1	1	1	1	1	10	1	1	1	1	4	14	1	1	1	1	1	2	3	1
16	127	2	2	1	5	2	3	2	#NULL!	3	3	4	4	3	3	3	4	24	2	3	1	3	2	11	35	1	4	3	2	2	1	1	1	1	16	2	1	1	1	5	21	3	3	3	3	3	3	4	3
16	128	2	2	1	10	2	1	2	3	3	5	4	5	5	5	5	5	34	3	5	4	4	1	17	51	1	5	5	5	5	4	1	4	1	31	1	1	1	3	6	37	3	3	3	3	3	3	3	3
16	129	2	3	1	10	2	3	2	4	4	4	3	4	4	4	3	4	26	3	4	3	2	4	16	42	1	6	5	4	5	4	2	2	1	30	2	1	1	1	5	35	2	2	2	3	4	2	3	2
18	130	2	3	1	5	2	3	1	5	4	4	3	5	4	4	4	3	27	5	5	5	5	5	25	52	3	3	4	4	3	2	1	1	3	24	2	1	4	2	9	33	3	3	3	4	2	4	4	3
17	131	1	3	1	8	2	3	1	4	4	5	5	5	3	4	4	3	29	3	2	2	3	3	13	42	1	4	6	6	7	5	5	5	6	45	4	4	4	4	16	61	2	3	3	3	3	2	3	3
17	132	2	3	1	8	2	1	2	4	4	5	4	5	5	2	5	4	30	1	2	3	3	2	11	41	5	4	4	5	5	7	5	4	3	42	4	5	4	6	19	61	3	2	2	3	4	2	3	3
18	133	1	3	2	10	2	2	1	3	3	3	2	4	3	4	3	3	22	4	3	4	4	3	18	40	5	4	7	7	5	4	1	2	2	37	5	1	1	4	11	48	3	4	3	1	2	3	3	3
18	134	1	3	2	10	2	3	2	4	4	3	3	3	4	4	4	3	24	3	4	3	3	3	16	40	2	4	3	3	5	1	1	1	1	21	1	1	1	1	4	25	2	2	2	2	2	3	2	2
16	135	1	3	1	10	2	2	2	4	4	3	5	5	4	4	4	4	29	3	5	4	5	3	20	49	1	3	5	5	5	4	2	3	3	31	3	1	1	2	7	38	2	3	1	1	2	4	3	3
17	136	2	3	2	8	2	2	1	3	1	4	3	4	3	4	4	4	26	4	4	4	2	4	18	44	1	6	4	5	5	4	3	6	5	39	3	6	2	3	14	53	3	3	2	3	4	3	3	2
17	137	2	3	2	5	2	3	2	4	4	3	5	5	4	5	5	5	32	3	5	3	3	5	19	51	1	7	7	1	1	1	1	1	1	21	1	1	1	1	4	25	3	3	2	2	2	3	3	3
18	138	2	3	1	2	2	2	2	3	1	4	3	5	3	4	4	4	27	4	5	4	5	5	23	50	1	7	7	4	3	3	2	5	2	34	3	2	2	4	11	45	2	3	2	3	3	3	3	3
16	139	2	3	1	8	2	1	1	4	4	4	4	5	5	3	5	5	31	3	4	3	4	5	19	50	1	5	7	7	6	4	1	4	4	39	4	6	3	5	18	57	2	3	1	1	2	2	3	3
16	140	2	3	1	8	2	1	1	1	1	4	3	4	4	4	3	4	26	3	4	3	2	4	16	42	1	6	5	4	5	4	2	2	1	30	2	1	1	1	5	35	2	2	2	3	4	2	3	2
18	141	2	3	1	5	2	2	1	3	3	3	3	4	4	4	5	4	27	4	4	1	4	3	16	43	3	4	7	7	7	1	1	1	1	32	4	1	1	1	7	39	4	3	3	3	3	3	3	3
17	142	2	3	1	5	2	2	2	4	4	3	2	3	3	3	3	3	20	4	5	4	4	3	20	40	1	4	7	6	7	1	1	1	1	29	1	1	1	1	4	33	4	3	3	3	3	3	3	3
18	143	1	3	1	5	2	1	2	1	3	1	1	5	4	5	1	4	21	5	5	5	5	5	25	46	1	3	5	2	3	1	1	3	1	20	1	5	1	1	8	28	1	1	1	2	1	2	2	3
17	144	2	3	1	10	2	2	2	3	1	5	5	5	5	5	5	5	35	5	5	5	5	5	25	60	3	4	2	2	4	2	1	3	1	22	2	1	1	2	6	28	2	3	1	1	2	3	3	3
17	145	2	3	1	10	2	3	1	3	3	5	4	5	5	5	4	4	32	5	5	5	5	5	25	57	1	3	5	5	5	4	2	3	3	31	3	1	1	2	7	38	2	3	1	1	2	4	3	3
17	146	1	3	1	8	2	3	2	3	4	3	3	5	5	4	5	4	29	4	4	1	4	3	16	45	1	4	7	7	7	5	4	3	1	39	5	1	2	5	13	52	3	3	3	2	4	3	3	3
18	147	2	3	1	10	2	3	1	3	3	5	5	5	4	5	4	5	33	4	5	5	5	5	24	57	2	4	7	7	7	7	1	1	1	37	5	2	2	4	13	50	3	3	3	4	4	3	3	3
17	148	2	3	1	8	2	2	1	4	4	3	3	4	4	4	4	4	26	4	4	4	5	4	21	47	1	7	6	5	3	1	1	1	6	31	1	1	1	2	5	36	3	3	2	3	3	3	3	3
18	149	1	3	1	8	2	3	2	1	3	3	3	3	3	3	3	3	21	3	3	3	3	3	15	36	7	7	7	1	1	1	1	1	1	27	1	1	1	1	4	31	3	1	1	1	1	3	3	3
17	150	2	3	1	10	2	3	2	4	4	3	3	3	3	3	3	3	21	3	3	3	3	3	15	36	1	4	7	6	7	1	1	1	1	29	1	1	1	1	4	33	3	3	3	3	3	3	3	3
18	151	1	3	1	8	2	2	1	3	3	4	3	5	3	4	4	4	27	4	5	2	3	3	17	44	1	6	3	4	3	1	1	3	1	23	1	5	1	1	8	31	1	1	1	2	1	2	2	3
17	152	2	3	1	8	2	3	1	5	5	5	4	5	5	5	4	4	32	5	5	5	5	5	25	57	1	7	7	5	2	1	2	2	2	29	1	2	2	2	7	36	3	3	2	3	3	3	3	3
17	153	2	3	1	5	2	2	2	4	4	4	3	4	2	5	5	4	27	4	5	4	5	5	23	50	3	7	7	2	5	2	1	4	3	34	2	2	4	2	10	44	3	2	2	2	3	2	3	3
16	154	2	3	1	8	2	2	2	4	4	3	4	4	4	4	4	4	27	5	5	5	5	4	24	51	1	6	6	6	5	2	1	3	4	34	2	1	1	2	6	40	3	3	2	3	3	3	3	3
17	155	2	3	1	8	2	2	1	3	4	4	2	3	3	3	3	3	21	3	4	3	4	4	18	39	1	2	7	7	3	2	1	1	2	26	2	2	1	2	7	33	3	3	3	3	2	4	4	3
16	156	1	2	3	0	2	3	1	3	4	3	2	3	3	3	2	2	18	5	5	5	3	3	21	39	1	1	4	3	1	3	1	1	1	16	2	1	2	1	6	22	4	3	1	3	2	3	4	3
16	157	1	2	1	3	2	3	2	4	4	4	4	4	4	5	4	3	28	4	4	5	4	4	21	49	1	1	5	4	1	1	1	1	1	16	1	1	1	1	4	20	3	4	2	3	2	3	2	2
17	158	2	2	1	10	2	3	1	4	3	4	3	4	3	4	3	3	24	4	5	4	4	4	21	45	1	4	5	3	1	1	1	1	1	18	1	1	2	1	5	23	4	3	3	3	3	3	4	3
16	159	2	2	1	2	2	2	1	3	4	4	3	3	4	5	3	4	26	5	5	5	5	5	25	51	3	5	7	7	7	7	1	7	7	51	6	1	4	7	18	69	2	4	3	3	4	3	3	3
16	160	2	2	1	10	2	3	2	3	2	4	2	4	3	2	3	3	21	4	4	4	4	3	19	40	1	2	2	2	1	1	1	1	1	12	1	1	1	1	4	16	2	4	3	3	3	3	3	3
16	161	2	2	1	5	2	1	2	3	1	4	3	3	3	4	4	4	25	4	4	2	2	4	16	41	4	7	7	6	4	4	2	1	2	37	2	2	1	6	11	48	3	4	3	3	3	3	3	4
16	162	2	2	1	1	2	1	1	4	1	3	2	3	4	4	2	3	21	1	5	4	4	3	17	38	2	1	7	7	7	1	1	1	1	28	3	1	1	4	9	37	3	3	3	3	4	2	2	3
17	163	2	2	1	3	2	3	1	4	3	5	4	5	5	5	5	5	34	5	5	5	2	4	21	55	3	7	5	5	6	2	5	7	3	43	1	6	1	3	11	54	4	4	3	3	4	4	4	4
16	164	2	2	1	4	2	3	2	4	5	5	4	5	5	5	1	5	30	5	5	4	5	5	24	54	7	4	7	4	3	1	1	1	1	29	3	1	1	1	6	35	4	4	3	3	3	3	3	2
16	165	1	2	1	1	2	2	1	#NULL!	4	3	2	3	3	3	3	3	20	4	4	5	5	3	21	41	1	2	4	3	1	1	1	1	1	15	1	1	1	3	6	21	3	4	3	3	4	4	4	4
16	166	2	2	1	5	2	3	2	3	3	5	5	5	5	5	5	5	35	5	5	5	4	4	23	58	1	1	7	7	4	4	4	4	4	36	4	4	4	4	16	52	2	3	3	3	3	2	2	1
16	167	2	1	1	16	2	2	1	3	3	4	4	5	4	4	4	4	29	4	4	3	3	4	18	47	5	4	7	6	5	1	1	1	1	31	3	1	1	3	8	39	4	3	3	3	3	4	4	4
16	168	2	1	1	7	2	1	1	3	3	4	2	4	4	4	4	4	26	3	4	4	4	4	19	45	1	5	7	7	4	1	1	1	1	28	3	1	3	4	11	39	2	3	3	3	3	3	3	3
16	169	2	1	1	5	2	1	1	1	1	4	3	4	4	4	3	4	26	3	4	4	3	4	18	44	1	7	7	7	1	3	1	2	3	32	2	1	4	1	8	40	3	3	3	3	3	3	3	3
16	170	1	1	1	10	2	3	1	4	6	4	3	4	5	4	3	4	27	4	4	4	4	3	19	46	1	2	3	4	5	4	2	4	1	26	6	7	6	5	24	50	3	2	2	3	2	2	3	3
16	171	1	1	2	6	2	3	1	4	4	4	4	5	5	1	4	5	28	3	4	2	3	4	16	44	1	4	7	7	5	4	2	4	1	35	2	1	1	2	6	41	3	4	3	3	2	3	3	3
16	172	2	1	1	3	2	3	2	2	2	4	3	4	3	4	4	4	26	5	5	2	4	4	20	46	4	6	7	6	5	2	1	4	1	36	2	1	2	3	8	44	3	3	2	3	3	3	3	3
16	173	2	1	2	3	2	3	2	3	3	4	3	4	3	4	4	4	26	5	5	2	4	4	20	46	4	6	7	6	5	2	1	4	1	36	2	1	2	3	8	44	3	3	2	3	3	3	3	3
16	174	2	1	2	3	2	3	2	3	3	4	3	4	3	4	4	4	26	5	5	2	4	4	20	46	4	6	7	6	5	2	1	4	1	36	2	1	2	3	8	44	3	3	2	3	3	3	3	3
16	175	2	1	1	7	2	2	2	3	4	4	3	4	4	4	2	5	26	5	5	5	5	4	24	50	1	5	7	7	6	4	4	6	3	43	4	4	4	4	16	59	1	3	3	3	3	3	4	4
16	176	1	1	1	5	2	3	1	4	3	3	3	4	3	4	4	4	25	4	4	4	4	5	21	46	1	2	7	4	6	2	1	2	1	26	2	1	1	3	7	33	3	2	3	3	4	3	2	2
16	177	2	1	1	6	2	3	1	4	4	4	4	4	4	4	4	4	28	5	5	5	5	5	25	53	1	4	4	4	4	1	1	3	1	23	1	1	1	3	6	29	3	3	2	3	3	3	3	3
16	178	2	1	1	6	2	2	2	3	4	4	4	4	4	3	1	4	24	5	5	5	5	4	24	48	1	5	5	5	5	1	1	3	1	27	1	1	1	3	6	33	3	3	2	3	3	3	3	3
16	179	2	1	1	10	2	1	2	3	3	3	3	4	3	3	4	4	24	4	4	4	5	4	21	45	6	4	5	4	4	2	1	2	1	29	2	3	2	1	8	37	4	3	3	2	4	2	1	3
17	180	1	1	1	5	2	3	1	4	3	3	3	3	3	3	4	3	22	5	5	4	4	4	22	44	1	3	3	3	1	2	2	1	3	19	2	2	2	3	9	28	2	2	2	2	2	3	3	3
16	181	1	1	1	2	2	2	2	3	2	3	3	3	4	4	4	4	25	3	3	4	3	3	16	41	1	4	5	4	4	2	1	2	1	24	2	1	1	2	6	30	2	2	2	2	2	3	3	3
16	182	1	1	2	4	2	2	1	4	1	4	4	5	5	5	3	5	31	3	4	2	3	4	16	47	1	4	7	7	7	3	2	3	1	35	3	1	1	3	8	43	3	4	3	3	2	3	3	3
17	183	1	1	1	5	2	3	2	4	3	4	4	4	2	1	4	5	24	3	3	2	3	4	15	39	1	4	7	7	5	4	2	4	1	35	2	1	1	2	6	41	3	4	3	3	2	3	3	3
16	184	1	1	2	2	2	1	2	3	1	3	3	3	3	3	3	3	21	3	3	3	3	3	15	36	1	4	4	4	2	2	1	2	1	21	1	1	1	1	4	25	2	2	2	2	2	3	3	3
17	185	1	3	1	8	2	2	1	4	4	5	3	5	5	5	5	4	32	1	1	1	2	1	6	38	4	5	7	7	6	1	1	1	3	35	5	6	1	1	13	48	2	1	1	1	1	2	3	2
17	186	1	3	1	8	2	1	2	1	1	5	3	5	5	5	5	5	33	1	1	1	1	1	5	38	1	1	7	1	1	1	1	1	1	15	1	1	1	1	4	19	2	1	1	1	1	2	3	2
16	187	2	1	1	3	2	1	2	2	3	4	3	4	3	4	3	4	25	4	4	4	4	4	20	45	1	1	1	1	4	1	1	1	1	12	1	1	1	1	4	16	2	2	2	2	2	3	3	3
16	188	1	1	3	8	2	3	2	3	2	4	4	4	4	3	4	4	27	5	5	5	5	4	24	51	1	7	4	4	7	4	1	1	1	30	1	1	1	7	10	40	2	3	2	3	3	5	4	4
16	189	1	1	2	3	2	3	1	3	3	4	4	5	5	5	5	3	31	5	5	5	5	2	22	53	1	4	7	7	6	7	2	1	4	39	6	1	7	1	15	54	3	3	2	2	2	4	4	4
16	190	2	1	1	10	2	1	2	3	3	5	5	5	5	5	5	5	35	5	5	4	3	5	22	57	3	4	7	7	7	6	2	2	2	40	5	2	2	6	15	55	3	4	4	3	4	4	3	3
16	191	2	1	1	5	2	3	2	3	3	4	4	4	4	4	4	4	28	5	5	4	1	5	20	48	1	1	1	1	1	1	1	1	1	9	1	1	1	1	4	13	3	3	3	3	3	4	3	3
17	192	1	2	2	10	2	3	1	2	2	5	5	5	5	5	5	5	35	1	1	1	1	1	5	40	1	1	1	1	1	1	1	1	1	9	1	1	1	1	4	13	3	3	3	3	3	1	1	1
16	193	2	2	2	6	2	1	2	3	6	3	3	4	3	4	3	3	23	4	4	4	4	4	20	43	7	6	1	1	5	1	1	1	1	24	1	1	1	1	4	28	2	2	2	2	2	3	3	3
16	194	1	2	2	8	2	2	1	2	3	4	2	4	3	3	3	3	22	4	4	4	3	4	19	41	1	1	1	1	1	1	1	1	1	9	1	1	1	1	4	13	4	3	2	3	2	3	3	3
17	195	1	2	2	10	2	3	2	2	2	4	2	4	2	3	3	3	21	4	1	4	3	4	16	37	1	1	1	1	1	1	1	1	1	9	1	1	1	1	4	13	4	3	2	3	2	2	2	3
16	196	1	2	2	5	2	2	1	3	2	4	2	4	2	3	3	3	21	4	1	4	3	4	16	37	1	1	1	1	1	1	1	1	1	9	1	1	1	1	4	13	4	3	2	3	2	3	3	3
17	197	2	2	1	2	2	3	2	4	4	4	3	5	4	4	5	5	30	5	4	2	4	5	20	50	1	1	3	3	4	3	1	1	1	18	2	1	2	2	7	25	3	2	3	4	3	3	3	4
17	198	2	2	1	8	2	3	2	4	4	4	1	4	4	4	4	4	25	5	2	2	4	2	15	40	1	1	1	1	1	1	1	1	1	9	1	7	1	1	10	19	1	1	1	1	1	4	4	4
16	199	1	1	1	5	2	3	2	4	3	4	3	4	4	5	3	4	27	4	5	4	5	4	22	49	1	2	7	4	6	2	1	2	1	26	2	1	1	3	7	33	1	1	1	3	1	3	2	2
16	200	1	1	1	17	2	2	2	3	3	5	4	5	4	4	4	4	30	3	4	4	4	4	19	49	3	4	4	4	3	2	1	2	1	24	1	1	1	1	4	28	2	2	2	3	1	2	3	5
16	201	2	1	1	4	2	3	2	4	4	5	3	5	3	5	5	5	31	5	5	5	5	5	25	56	1	4	7	7	7	4	2	5	1	38	3	1	1	3	8	46	3	4	2	3	1	2	2	3
16	202	2	1	1	20	2	2	2	3	3	4	3	5	3	4	5	5	29	5	5	5	5	5	25	54	4	6	7	7	7	1	1	1	1	35	3	1	1	4	9	44	2	2	2	3	2	4	4	3
16	203	2	1	1	9	2	1	1	4	3	5	4	5	5	5	1	5	30	5	5	2	5	4	21	51	1	7	6	6	6	5	1	5	1	38	6	1	6	5	18	56	1	1	1	3	3	4	4	4
16	204	2	1	1	10	2	3	2	3	3	4	3	5	3	4	5	5	29	5	4	4	5	5	23	52	4	6	7	7	7	2	2	4	1	40	4	1	1	3	9	49	2	2	2	3	1	3	1	3
16	205	3	1	1	6	2	2	2	4	4	4	3	4	4	4	5	4	28	5	4	4	5	5	23	51	1	5	7	5	7	3	3	5	1	37	4	1	2	5	12	49	3	3	3	3	3	3	4	3
16	206	2	1	1	8	2	3	1	4	3	5	4	4	4	5	5	5	32	5	5	5	5	5	25	57	1	5	7	7	6	1	1	1	1	30	1	1	1	1	4	34	2	2	2	1	1	2	2	2
16	207	1	1	1	5	2	1	2	1	1	4	4	4	3	4	3	3	25	3	3	4	4	4	18	43	2	2	1	1	1	1	1	1	1	11	3	2	1	6	12	23	2	2	2	2	2	3	3	3
16	208	2	1	2	6	2	1	1	3	3	4	4	5	5	5	5	5	33	4	5	2	4	4	19	52	6	7	6	6	6	5	1	6	1	44	6	1	6	5	18	62	3	1	1	3	3	4	4	4
16	209	1	1	1	5	2	3	2	2	2	3	3	4	4	4	4	4	26	5	5	4	5	3	22	48	4	5	7	7	5	6	3	6	6	49	4	3	5	6	18	67	4	3	2	3	2	2	2	2
16	210	2	1	1	7	2	3	2	1	2	4	4	5	5	5	5	4	32	3	4	3	2	3	15	47	4	5	7	7	5	6	3	6	6	49	4	3	5	6	18	67	4	3	2	3	2	2	2	2
16	211	2	1	1	5	2	2	2	3	3	4	4	5	5	5	5	4	32	3	4	3	2	3	15	47	1	5	7	7	6	6	3	5	6	46	4	4	3	6	17	63	4	3	1	3	2	2	2	2
16	212	1	1	1	2	2	3	2	4	3	5	3	5	4	4	5	4	30	3	3	3	3	5	17	47	1	2	7	7	5	4	1	2	1	30	2	1	1	2	6	36	2	2	1	3	3	2	3	3
16	213	2	1	1	36	2	2	2	3	3	4	4	5	4	4	4	5	30	4	4	4	5	5	22	52	2	3	6	6	5	5	1	1	5	34	5	2	2	5	14	48	3	3	2	3	3	3	3	3
16	214	2	1	1	10	2	2	2	3	3	4	5	5	4	4	5	5	32	5	5	4	2	5	21	53	6	3	7	6	5	3	1	2	1	34	3	1	1	2	7	41	4	3	3	3	2	3	3	3
16	215	2	1	1	5	2	2	2	3	3	5	3	4	4	4	4	4	28	4	5	5	2	5	21	49	1	7	7	1	1	1	1	7	1	27	1	1	4	1	7	34	3	3	3	3	2	2	2	3
16	216	2	1	1	3	2	1	2	3	1	5	4	5	5	5	5	5	34	5	5	5	5	5	25	59	1	4	7	5	4	4	3	1	2	31	4	2	3	5	14	45	3	3	3	3	3	5	5	5
16	217	2	1	1	10	2	1	2	3	4	4	4	5	5	5	5	5	33	5	5	5	5	5	25	58	1	4	7	5	2	1	1	5	4	30	3	4	1	1	9	39	3	3	2	3	3	1	3	3
16	218	2	1	1	25	1	3	2	4	2	4	3	5	5	5	5	5	32	5	5	5	1	5	21	53	2	7	6	4	4	2	2	6	3	36	2	1	1	2	6	42	3	3	3	3	3	3	2	2
16	219	1	1	1	25	2	3	2	3	3	3	3	5	4	5	3	3	26	3	4	4	5	3	19	45	1	6	7	6	3	1	1	7	1	33	2	1	1	1	5	38	2	2	2	2	2	3	3	3
16	220	2	1	1	10	2	2	2	3	3	4	4	4	4	4	4	4	28	4	4	4	4	4	20	48	6	1	7	7	7	2	2	4	4	40	1	5	1	5	12	52	2	2	2	2	2	3	3	2
16	221	2	1	1	5	2	1	2	2	2	5	5	5	4	4	4	5	32	5	4	5	1	5	20	52	1	3	6	6	2	2	1	1	1	23	3	1	3	3	10	33	3	3	3	3	3	3	4	3
16	222	2	1	1	2	2	2	2	4	3	3	2	4	4	3	4	3	23	4	4	3	5	5	21	44	1	7	4	4	4	4	1	2	1	28	6	2	1	3	12	40	3	3	3	3	2	3	4	3
16	223	1	1	1	3	2	1	1	3	6	3	3	4	4	3	3	3	23	4	5	3	2	4	18	41	1	1	2	2	1	1	1	1	1	11	2	1	1	2	6	17	1	1	1	1	1	3	3	3
16	224	1	1	1	36	2	2	2	3	#NULL!	5	4	5	4	5	3	5	31	5	5	2	3	5	20	51	3	4	6	6	4	1	1	5	1	31	3	1	2	2	8	39	3	4	3	4	4	3	3	4
16	225	2	1	1	20	2	3	2	4	4	4	5	5	4	4	4	4	30	5	5	5	5	4	24	54	3	7	5	4	3	1	1	4	5	33	1	3	1	3	8	41	3	3	3	3	2	5	3	2
16	226	2	1	1	2	2	3	1	3	3	4	2	5	5	5	5	4	30	2	5	2	2	4	15	45	3	2	7	5	4	4	1	4	3	33	2	1	1	2	6	39	3	3	3	3	3	3	3	3
16	227	1	1	1	5	2	2	1	3	3	4	3	5	4	4	4	4	28	5	5	1	2	5	18	46	1	6	5	5	2	1	1	6	2	29	1	1	1	1	4	33	2	3	3	2	3	2	3	3
16	228	2	1	1	2	2	3	1	4	4	4	3	4	4	4	4	4	27	4	4	4	3	4	19	46	3	2	7	6	4	5	1	4	3	35	2	1	1	2	6	41	4	3	3	4	4	3	3	3
16	229	1	1	1	3	2	2	1	3	2	3	3	4	4	5	3	3	25	4	4	4	4	3	19	44	1	7	5	4	3	1	1	7	1	30	2	1	1	1	5	35	2	2	2	2	2	3	4	5
16	230	1	1	1	10	2	1	2	3	2	3	3	4	4	5	3	3	25	4	4	4	5	3	20	45	1	7	5	4	3	1	1	7	1	30	2	1	1	1	5	35	2	2	2	3	3	3	4	5
16	231	1	1	1	5	2	3	1	#NULL!	4	3	3	4	5	4	4	3	26	5	4	2	4	3	18	44	4	5	2	2	3	4	2	7	3	32	4	2	2	4	12	44	3	3	3	3	3	3	3	3
16	232	1	1	1	10	2	3	2	4	4	4	3	4	4	5	4	4	28	5	5	2	4	4	20	48	2	7	3	3	2	1	1	2	1	22	1	1	1	1	4	26	3	3	2	3	3	3	4	5
16	233	1	1	1	5	2	2	1	3	3	5	4	5	5	5	5	4	33	5	5	3	3	5	21	54	1	3	7	6	7	4	7	1	1	37	7	1	3	7	18	55	3	4	2	2	1	2	1	4
16	234	1	1	1	18	2	3	1	5	3	5	3	4	4	5	4	4	29	3	4	4	3	4	18	47	1	3	4	2	3	4	2	7	3	29	4	2	2	2	10	39	3	4	2	2	1	2	1	4
16	235	2	1	1	14	2	2	1	3	4	3	2	5	5	2	3	3	23	5	4	4	4	3	20	43	1	5	4	2	2	1	1	5	2	23	1	2	1	1	5	28	3	2	2	3	3	3	2	3
16	236	2	1	1	14	2	2	2	2	3	3	2	5	5	5	3	3	26	5	4	5	4	3	21	47	1	6	4	3	2	2	1	3	1	23	2	1	1	2	6	29	3	2	2	3	3	3	4	3
16	237	2	1	1	14	2	2	1	2	2	3	2	5	5	5	3	3	26	5	4	5	4	3	21	47	1	4	3	3	1	1	1	3	1	18	1	1	1	1	4	22	2	3	2	3	3	3	3	3
16	238	2	1	1	6	2	1	1	2	1	4	3	4	1	4	4	4	24	4	5	5	4	4	22	46	1	4	4	4	2	1	1	1	1	19	1	1	1	1	4	23	3	3	3	3	3	3	3	3
16	239	2	1	1	10	2	2	2	4	2	3	2	5	5	5	3	3	26	5	4	5	4	3	21	47	1	2	7	7	3	4	1	1	1	27	1	1	1	4	7	34	3	3	3	3	3	3	3	3
16	240	2	1	1	1	2	1	1	1	1	4	3	4	4	4	4	4	27	4	4	5	4	4	21	48	1	3	3	3	1	1	1	1	1	15	1	3	1	1	6	21	2	3	2	3	3	3	3	3
16	241	2	1	1	10	2	2	2	3	3	4	5	5	4	4	5	5	32	5	5	5	2	5	22	54	6	7	7	7	7	4	2	4	1	45	4	1	2	3	10	55	4	4	3	4	2	4	4	4
16	242	2	1	1	25	2	3	2	4	4	4	3	4	4	4	4	4	27	5	5	2	2	3	17	44	5	7	7	7	4	4	1	5	1	41	5	2	2	5	14	55	3	3	3	4	3	3	3	3
18	243	2	3	2	4	2	1	1	1	1	5	5	5	5	5	4	5	34	5	5	5	5	5	25	59	1	4	7	7	7	1	1	4	1	33	7	1	1	7	16	49	1	4	1	4	3	3	3	3
17	244	1	3	1	35	2	3	1	5	4	4	4	4	4	4	1	1	22	5	5	2	5	5	22	44	4	4	7	7	4	5	1	1	1	34	4	1	3	1	9	43	2	2	2	2	2	3	3	3
16	245	2	2	1	4	2	3	2	3	2	1	3	5	3	5	4	4	25	5	5	2	5	5	22	47	1	6	6	6	6	1	1	7	7	41	6	1	2	6	15	56	3	3	3	3	3	3	3	3
16	246	2	2	1	6	2	3	2	4	3	4	3	4	4	4	4	3	26	5	5	5	5	4	24	50	2	5	7	4	4	2	1	1	2	28	3	1	1	2	7	35	3	3	4	3	3	3	4	3
16	247	2	2	1	6	2	1	2	3	3	4	3	4	4	4	4	3	26	5	5	5	5	4	24	50	1	5	7	5	4	2	1	1	4	30	3	1	1	2	7	37	3	3	4	3	3	3	4	3
16	248	2	2	2	3	2	1	1	3	3	3	3	3	4	4	4	4	25	2	4	3	3	4	16	41	1	1	5	5	5	1	1	1	1	21	1	1	1	1	4	25	3	3	3	3	3	1	1	3
16	249	2	2	1	20	2	2	1	5	3	3	3	3	3	3	3	3	21	3	4	4	4	3	18	39	1	5	7	3	7	1	1	4	4	33	5	1	1	1	8	41	3	3	3	3	3	1	1	3
16	250	2	2	1	3	2	3	2	4	4	5	3	4	3	4	4	3	26	5	5	5	5	5	25	51	1	5	7	7	4	2	1	1	1	29	1	1	1	4	7	36	2	2	3	3	2	3	3	3
16	251	2	2	1	5	2	2	1	3	3	1	3	5	3	5	4	4	25	5	5	2	5	5	22	47	1	2	7	7	3	4	2	2	1	29	3	1	2	2	8	37	3	1	2	3	3	3	4	2
16	252	2	2	1	3	2	3	1	4	4	3	3	5	3	4	5	5	28	2	4	3	2	3	14	42	3	6	6	6	6	1	1	7	7	43	4	1	2	6	13	56	4	3	3	3	3	3	3	3
16	253	2	2	1	5	2	3	1	3	3	5	3	5	5	5	5	5	33	5	5	1	5	5	21	54	1	1	7	4	1	1	1	2	1	19	4	1	1	3	9	28	3	3	3	3	4	3	5	5
17	254	2	2	1	3	2	2	2	3	1	5	3	4	3	4	3	3	25	5	5	5	5	5	25	50	2	2	7	7	7	3	1	2	1	32	3	1	1	3	8	40	3	3	3	3	3	4	4	4
17	255	2	2	1	3	2	2	1	3	2	3	3	5	3	4	5	5	28	2	4	3	2	3	14	42	6	6	7	3	5	1	1	7	1	37	2	1	1	1	5	42	3	1	1	1	3	4	3	4
17	256	2	2	1	5	2	1	1	3	3	5	5	5	5	5	5	5	35	1	1	1	1	1	5	40	1	7	7	7	7	1	1	1	1	33	1	1	1	1	4	37	2	3	3	3	4	3	3	3
16	257	1	2	1	10	2	2	2	#NULL!	3	4	3	3	4	5	4	4	27	5	5	5	5	4	24	51	1	4	5	5	5	2	1	3	1	27	2	1	2	3	8	35	3	3	3	3	3	3	2	3
17	258	2	3	1	20	2	3	2	4	3	3	3	4	3	5	4	4	26	3	3	1	3	3	13	39	1	3	7	7	5	2	1	1	2	29	2	1	1	3	7	36	3	2	2	2	2	3	3	3
17	259	2	3	1	10	2	2	2	5	4	3	3	5	4	4	4	2	25	3	5	3	4	2	17	42	7	7	7	7	7	1	1	1	1	39	1	1	1	1	4	43	3	3	1	3	3	5	4	2
17	260	1	3	1	3	2	2	2	3	2	3	2	3	3	2	3	3	19	3	4	5	2	3	17	36	1	3	5	7	1	1	1	1	1	21	1	1	4	3	9	30	3	3	2	2	1	4	1	2
17	261	2	3	1	5	2	2	2	3	3	3	2	1	3	3	3	1	16	5	5	5	5	3	23	39	1	7	2	1	1	2	1	7	1	23	2	1	1	5	9	32	4	4	3	4	3	4	5	4
17	262	1	3	1	0	2	2	2	3	3	3	2	3	4	4	3	4	23	5	4	5	5	3	22	45	2	5	7	4	5	1	1	1	2	28	7	1	6	5	19	47	4	3	2	3	1	4	2	4
18	263	2	3	1	5	2	2	2	3	2	4	3	5	5	5	4	4	30	4	3	2	5	5	19	49	1	7	7	7	7	4	1	1	1	36	1	1	1	5	8	44	4	3	2	2	2	4	5	2
17	264	1	3	1	10	2	3	2	4	5	3	3	3	3	3	3	4	22	3	4	4	3	4	18	40	1	7	7	7	7	1	1	4	1	36	3	1	1	1	6	42	2	3	3	3	2	3	3	3
17	265	2	3	1	10	2	1	2	3	1	4	3	4	4	4	3	4	26	2	4	2	5	3	16	42	1	7	7	7	3	1	1	4	1	32	1	4	1	1	7	39	2	3	3	4	2	2	1	1
18	266	1	3	2	10	2	2	1	3	2	5	3	5	3	4	3	4	27	5	3	4	4	4	20	47	1	1	2	3	2	1	1	2	2	15	1	1	1	3	6	21	2	1	1	1	1	2	1	1
17	267	1	3	1	2	2	2	2	3	3	4	4	5	4	5	5	5	32	5	5	2	1	4	17	49	1	7	1	3	1	1	1	7	1	23	1	1	1	1	4	27	3	1	1	1	1	2	1	1
17	268	2	3	1	10	2	2	2	4	4	4	3	5	4	5	5	3	29	4	5	4	5	5	23	52	2	7	1	1	1	1	1	1	1	16	1	1	1	1	4	20	3	3	3	3	3	5	4	5
17	269	2	3	1	5	2	2	2	3	4	3	3	5	3	3	4	4	25	5	5	2	5	5	22	47	1	3	4	2	1	1	1	1	1	15	1	1	1	1	4	19	4	3	4	3	4	3	3	2
18	270	2	3	2	3	2	1	1	3	3	3	2	4	3	3	3	3	21	5	5	5	5	3	23	44	6	2	1	1	1	1	1	2	1	16	6	6	1	1	14	30	4	4	3	4	4	4	5	4
18	271	2	3	2	5	2	1	2	3	2	3	2	3	5	4	1	4	22	1	3	3	5	5	17	39	1	1	7	7	7	7	2	2	2	36	4	4	7	4	19	55	2	2	2	3	2	1	2	1
17	272	1	3	2	10	2	3	2	3	3	3	3	3	3	3	3	3	21	3	3	3	3	3	15	36	7	7	7	7	7	1	1	1	1	39	1	1	1	1	4	43	2	2	2	2	2	1	2	4
17	273	1	3	2	11	2	2	1	3	3	4	5	5	4	4	4	4	30	5	5	5	5	5	25	55	1	7	7	4	7	4	1	7	5	43	1	1	1	1	4	47	2	1	2	3	4	4	4	2
17	274	2	3	1	1	2	1	2	2	2	4	2	3	3	3	3	3	21	3	4	4	5	3	19	40	1	2	1	1	1	2	1	2	2	13	3	2	1	1	7	20	4	2	4	4	4	4	4	4
17	275	2	3	1	0	2	3	2	5	4	3	2	3	4	2	2	2	18	4	2	3	1	4	14	32	4	4	5	5	5	1	1	5	5	35	2	1	1	2	6	41	2	3	2	3	3	5	5	5
18	276	1	3	1	7	2	2	2	3	4	4	3	5	5	4	4	4	29	4	5	5	4	5	23	52	7	2	7	7	6	3	2	4	3	41	3	1	2	3	9	50	3	3	2	3	3	3	3	3
16	277	1	3	1	4	2	1	1	4	4	5	3	5	5	5	5	5	33	5	5	5	5	5	25	58	1	7	7	7	7	1	1	4	1	36	1	1	1	1	4	40	3	4	3	2	1	2	2	2
17	278	2	3	1	10	2	2	2	3	3	5	5	5	5	5	5	5	35	5	5	5	5	5	25	60	4	7	7	7	7	7	1	1	1	42	7	7	1	7	22	64	3	4	3	2	1	3	3	3
17	279	1	3	1	7	2	1	2	3	2	5	5	5	5	5	5	5	35	4	4	4	4	4	20	55	1	1	7	7	7	7	1	1	1	33	7	1	1	7	16	49	1	1	1	1	1	1	3	2
17	280	2	3	1	3	2	1	2	3	3	3	2	3	4	4	3	3	22	4	4	2	4	4	18	40	1	3	7	7	7	1	1	1	1	29	3	1	1	1	6	35	3	3	3	3	2	3	3	4
17	281	1	3	1	10	2	2	1	4	3	4	3	3	4	5	4	4	27	4	2	2	1	4	13	40	4	2	3	3	3	3	1	4	1	24	2	1	1	1	5	29	3	4	3	4	4	3	3	2
17	282	2	3	1	5	2	3	1	3	3	4	3	3	4	5	4	4	27	4	3	2	1	4	14	41	4	2	3	3	3	3	1	4	1	24	2	1	1	1	5	29	3	4	3	4	4	3	3	2
16	283	1	1	1	5	2	1	1	4	4	4	4	4	3	4	4	4	27	5	4	1	2	3	15	42	1	3	4	4	3	1	1	1	1	19	1	1	1	1	4	23	1	1	1	1	1	3	3	3
16	284	1	1	1	4	2	2	1	3	1	5	4	5	4	5	4	4	31	5	5	3	3	5	21	52	1	4	7	6	5	7	4	1	1	36	6	1	3	3	13	49	3	4	3	4	4	2	1	4
16	285	2	1	1	6	2	1	2	3	3	4	5	5	4	4	5	4	31	5	5	2	5	5	22	53	6	6	5	4	3	3	3	2	5	37	2	3	1	3	9	46	3	3	3	3	2	2	1	4
16	286	1	1	1	6	2	2	2	3	2	3	3	4	4	5	5	5	29	4	4	4	4	5	21	50	1	1	7	7	7	7	1	1	1	33	7	1	1	7	16	49	3	3	3	3	3	3	3	3
16	287	1	1	1	16	2	3	2	2	2	5	3	4	4	5	5	5	31	3	4	4	4	5	20	51	3	5	6	6	5	4	2	2	3	36	5	1	3	3	12	48	3	3	3	3	3	3	3	3
17	288	2	3	1	3	2	1	2	3	3	4	4	5	5	5	5	4	32	5	5	5	5	4	24	56	1	4	5	4	3	2	1	2	3	25	1	1	4	2	8	33	3	3	2	2	1	3	4	4
17	289	2	3	1	6	2	3	1	3	4	4	3	4	4	3	3	3	24	4	4	4	4	4	20	44	1	2	2	1	6	1	1	1	1	16	1	1	1	1	4	20	3	4	3	3	3	3	2	3
17	290	2	3	1	10	2	1	2	1	1	5	4	5	4	4	4	4	30	4	5	3	3	5	20	50	6	4	7	7	7	5	3	1	5	45	6	2	6	5	19	64	4	4	4	3	2	3	3	3
17	291	2	3	1	10	2	3	2	3	3	3	2	4	4	3	3	3	22	4	5	4	5	3	21	43	4	5	6	4	4	2	1	1	1	28	2	1	2	2	7	35	4	4	4	4	3	3	3	3
17	292	2	3	1	3	2	2	1	3	2	3	3	4	4	3	4	3	24	3	5	3	4	4	19	43	1	5	7	7	5	4	3	1	1	34	4	2	4	4	14	48	3	3	3	4	3	3	3	3
17	293	2	3	1	3	2	3	1	3	2	5	5	5	4	5	5	5	34	2	4	3	3	5	17	51	6	6	7	7	7	6	1	1	1	42	6	1	1	6	14	56	4	3	3	4	4	5	5	5
17	294	2	3	1	3	2	3	1	4	3	4	3	4	3	4	3	3	24	3	4	2	4	4	17	41	3	7	6	5	5	1	1	2	1	31	1	7	1	3	12	43	2	3	2	2	2	3	3	3
17	295	1	3	1	20	2	3	1	4	3	4	3	3	3	4	3	3	23	3	4	2	4	4	17	40	7	6	5	5	3	3	5	4	1	39	1	2	5	6	14	53	2	3	2	2	2	3	3	3
17	296	2	3	1	4	2	1	1	3	3	3	2	4	4	5	4	4	26	4	5	4	5	3	21	47	1	5	7	7	7	2	3	1	4	37	4	1	3	4	12	49	4	3	3	4	3	3	4	2
17	297	1	3	1	5	2	1	1	4	3	4	4	5	4	4	4	5	30	5	5	5	5	4	24	54	3	6	7	6	3	2	5	2	1	35	4	3	1	2	10	45	3	2	2	2	3	3	4	3
17	298	1	3	1	6	2	1	1	4	1	3	3	4	4	5	5	4	28	2	4	4	4	3	17	45	7	5	4	4	3	4	1	5	4	37	3	2	1	3	9	46	4	3	3	4	4	3	3	3
17	299	2	3	1	34	2	2	2	3	3	3	2	3	4	4	4	3	23	4	5	1	2	4	16	39	1	2	1	1	1	1	1	2	2	12	1	3	1	2	7	19	3	4	2	2	3	3	3	1
17	300	2	3	1	3	2	2	2	1	2	4	2	3	4	3	3	3	22	4	4	4	3	4	19	41	1	5	4	4	5	2	2	3	2	28	3	2	2	2	9	37	4	3	1	2	2	4	4	4
17	301	1	3	1	4	2	2	1	#NULL!	4	4	4	5	5	4	5	4	31	5	5	2	1	4	17	48	2	5	7	7	7	5	1	1	5	40	2	7	1	1	11	51	3	3	3	2	3	4	3	4
18	302	1	3	2	8	2	1	1	4	4	3	3	3	4	3	4	2	22	4	1	3	3	3	14	36	3	3	3	3	3	2	2	2	2	23	3	3	2	3	11	34	3	4	3	1	2	3	2	2
17	303	1	3	1	4	2	3	2	4	4	3	3	3	3	4	4	4	24	4	4	3	4	4	19	43	2	5	6	5	3	2	2	3	4	32	2	1	1	2	6	38	2	3	2	2	3	3	3	3
16	304	1	3	1	3	2	3	1	3	3	5	4	5	5	5	2	5	31	4	2	2	1	4	13	44	1	2	7	7	7	3	1	1	1	30	4	1	1	4	10	40	3	3	3	3	3	3	2	3
18	305	1	3	2	20	2	1	2	3	1	4	3	5	4	5	5	5	31	4	5	2	4	5	20	51	3	2	7	2	3	1	1	1	1	21	1	1	1	1	4	25	2	3	2	5	2	2	2	3
17	306	1	3	1	33	2	3	2	3	3	5	3	5	5	5	5	4	32	5	4	4	4	5	22	54	3	3	5	5	4	5	6	5	6	42	6	2	6	5	19	61	1	2	3	3	1	1	2	4
17	307	1	3	1	4	2	1	2	2	3	4	3	5	5	5	5	4	31	5	5	5	4	4	23	54	1	1	4	4	1	1	1	1	1	15	1	1	1	1	4	19	3	2	3	3	4	4	4	4
17	308	2	3	1	5	2	3	1	3	3	3	1	4	3	5	3	4	23	5	5	1	3	5	19	42	4	1	7	4	7	1	1	1	1	27	2	1	1	1	5	32	4	2	3	4	3	3	3	2
17	309	2	3	2	4	1	3	2	3	3	4	4	5	4	5	4	5	31	4	5	4	5	5	23	54	1	6	6	6	6	4	1	1	1	32	7	1	1	4	13	45	3	3	3	3	3	3	3	2
16	310	2	3	1	34	2	1	2	3	2	4	3	5	4	3	4	3	26	4	5	4	4	4	21	47	4	7	7	1	4	1	1	1	1	27	1	1	1	4	7	34	3	3	3	3	4	3	3	3
17	311	2	3	1	6	2	3	1	4	3	4	4	5	4	3	3	3	26	4	5	4	4	5	22	48	4	6	5	5	3	1	1	1	1	27	2	1	1	2	6	33	3	3	3	3	4	3	3	3
17	312	2	3	1	5	2	3	2	5	4	4	3	4	5	4	4	4	28	4	4	2	2	4	16	44	2	4	7	5	7	4	1	2	1	33	4	1	1	3	9	42	4	4	3	3	3	3	3	2
17	313	2	3	1	4	2	3	1	3	3	3	2	3	3	4	4	4	23	3	4	2	3	3	15	38	3	3	7	7	4	2	1	1	1	29	5	2	1	5	13	42	3	2	2	3	3	3	3	3
18	314	1	3	1	33	2	2	1	3	3	4	4	5	5	1	4	4	27	5	5	2	2	5	19	46	1	5	7	7	7	3	1	1	1	33	5	2	2	4	13	46	4	1	2	3	4	4	3	2
17	315	2	3	1	20	2	1	2	3	3	5	3	5	5	5	5	5	33	4	4	4	4	5	21	54	1	4	1	1	2	2	1	4	2	18	1	1	1	3	6	24	3	3	3	4	2	4	3	3
18	316	1	3	1	10	2	2	2	5	5	5	3	4	4	4	4	3	27	4	4	2	3	4	17	44	1	4	1	1	2	3	2	2	2	18	5	1	1	3	10	28	3	2	2	4	2	3	1	3
17	317	2	3	1	33	2	3	1	4	3	5	4	4	5	5	4	4	31	5	5	1	2	4	17	48	1	3	7	7	6	2	2	1	1	30	4	1	4	3	12	42	2	3	2	4	4	4	3	3
17	318	2	3	1	2	2	1	2	4	3	3	2	4	4	4	2	4	23	5	5	5	4	3	22	45	1	4	7	7	7	1	1	2	1	31	4	2	1	2	9	40	3	3	3	3	3	3	3	2
17	319	2	3	1	2	2	3	2	3	3	5	4	4	5	4	4	4	30	5	5	3	4	4	21	51	6	1	4	4	1	1	1	1	1	20	3	1	1	1	6	26	4	1	2	3	4	4	3	2
17	320	2	3	1	33	2	3	2	4	3	3	2	3	3	4	3	3	21	4	4	4	4	4	20	41	3	3	3	1	3	3	1	3	1	21	1	1	1	1	4	25	3	2	1	1	4	3	3	3
18	321	2	3	1	15	2	3	1	3	3	3	2	4	3	4	4	3	23	5	4	4	3	3	19	42	3	3	2	2	2	2	2	2	1	19	2	3	2	2	9	28	3	3	3	2	3	3	3	3
16	322	2	2	1	25	2	3	2	4	3	4	4	3	3	5	4	4	27	3	5	5	5	4	22	49	3	3	4	5	5	4	1	1	1	27	3	2	3	5	13	40	3	3	2	3	2	2	2	4
16	323	2	2	1	20	2	2	2	4	3	3	3	3	4	4	3	4	24	2	4	1	2	3	12	36	1	6	6	6	6	1	1	7	7	41	4	1	2	6	13	54	3	3	3	2	2	3	3	3
16	324	1	2	1	36	2	1	2	3	3	3	2	3	3	4	3	3	21	5	5	5	4	3	22	43	2	6	5	5	4	5	4	3	6	40	2	1	3	3	9	49	3	2	2	1	2	4	1	3
16	325	1	2	1	15	2	2	1	3	3	4	3	4	3	4	1	5	24	3	4	1	2	3	13	37	2	6	5	5	5	3	1	2	1	30	3	2	3	3	11	41	3	2	2	1	2	2	2	3
16	326	2	2	1	12	2	1	2	3	3	4	3	3	3	5	3	3	24	1	5	4	4	3	17	41	1	6	6	6	4	1	1	6	4	35	1	5	1	1	8	43	3	3	3	2	2	3	3	3
16	327	2	2	1	3	2	3	1	5	3	3	3	4	3	4	4	5	26	2	4	3	2	3	14	40	3	6	6	6	6	1	1	7	7	43	4	1	2	6	13	56	3	3	3	2	2	3	3	3
16	328	2	2	1	4	2	2	2	3	3	5	3	5	5	5	5	5	33	5	5	5	5	5	25	58	2	5	7	7	6	1	1	1	1	31	3	1	1	1	6	37	3	3	3	2	2	3	3	3
17	329	2	2	1	36	2	2	2	3	2	3	2	3	3	4	3	3	21	5	5	5	4	3	22	43	1	4	7	5	3	4	1	6	3	34	3	1	2	4	10	44	3	4	3	3	3	3	3	3
16	330	1	2	1	10	2	2	2	3	4	3	3	4	4	4	3	3	24	3	3	3	3	3	15	39	4	5	4	4	4	1	1	4	1	28	1	1	1	1	4	32	2	3	2	3	3	3	3	3
17	331	1	2	1	17	2	3	1	3	2	4	4	4	3	3	3	4	25	3	5	4	5	5	22	47	1	4	6	5	4	3	2	3	4	32	4	1	3	4	12	44	3	3	3	3	3	3	3	4
17	332	2	2	1	5	2	2	2	3	3	5	3	4	3	4	1	3	23	5	5	3	5	5	23	46	1	1	7	4	1	1	1	2	1	19	4	1	1	3	9	28	3	3	1	1	2	3	1	3
17	333	1	2	1	5	2	2	2	3	5	4	4	4	4	4	4	3	27	2	5	2	3	4	16	43	4	3	5	5	6	3	1	2	1	30	4	2	2	3	11	41	3	3	3	3	3	3	3	3
16	334	2	2	2	2	2	3	1	4	4	3	4	4	3	5	4	3	26	4	4	3	4	3	18	44	1	4	6	7	4	1	1	1	1	26	1	1	1	1	4	30	2	3	2	3	3	3	3	3
17	335	1	2	1	18	2	2	1	3	2	3	3	4	3	4	3	3	23	3	3	1	3	3	13	36	4	5	5	5	1	1	1	4	1	27	1	4	1	1	7	34	2	3	2	3	3	3	2	3
16	336	1	2	1	5	2	2	2	4	4	4	2	4	4	4	4	4	26	3	4	3	4	4	18	44	2	1	6	5	4	1	1	1	3	24	2	3	1	1	7	31	3	3	3	3	3	3	3	3
16	337	1	2	1	5	2	2	2	4	4	5	3	5	5	5	5	5	33	5	5	4	4	5	23	56	1	6	3	3	4	4	1	4	1	27	1	1	1	1	4	31	3	3	3	3	3	3	3	4
16	338	2	2	1	13	2	3	2	4	3	3	1	5	3	5	5	5	27	4	5	5	5	3	22	49	1	7	7	7	7	1	1	7	7	45	1	1	1	1	4	49	2	3	3	4	3	3	4	3
16	339	2	2	1	5	2	3	2	3	2	5	3	4	3	4	3	3	25	5	5	5	5	5	25	50	4	2	7	7	7	3	1	2	1	34	3	1	1	3	8	42	3	3	3	3	3	2	2	2
16	340	2	2	1	3	2	3	1	5	5	3	3	5	3	4	5	5	28	2	4	3	2	3	14	42	3	6	6	6	6	1	1	7	7	43	4	1	2	6	13	56	3	3	3	3	3	3	3	3
16	341	2	2	1	4	2	3	2	4	4	2	3	4	3	4	3	4	23	5	5	2	5	4	21	44	2	6	7	7	3	3	3	5	4	40	3	1	2	2	8	48	3	1	3	3	3	3	3	3
17	342	2	3	1	4	2	3	2	3	3	3	2	4	3	5	3	4	24	2	4	2	3	4	15	39	1	5	7	7	6	3	3	3	2	37	5	2	2	2	11	48	2	4	3	3	4	3	3	3
18	343	2	3	1	4	2	1	2	3	1	3	2	2	4	3	4	4	22	2	4	3	4	4	17	39	4	7	7	7	7	3	2	7	6	50	2	1	2	2	7	57	3	3	3	2	4	4	3	4
16	344	2	1	1	4	2	1	1	3	3	3	4	3	3	4	4	4	25	4	4	4	4	3	19	44	1	5	7	7	2	1	1	3	1	28	1	2	1	2	6	34	1	1	2	1	1	3	4	3
16	345	2	1	1	5	2	2	2	2	2	4	3	4	3	3	3	3	23	4	5	4	4	4	21	44	1	7	5	3	1	1	1	1	1	21	1	1	1	1	4	25	2	3	2	2	1	3	3	3
16	346	2	1	2	5	2	3	1	1	1	5	3	3	4	5	4	4	28	4	4	5	4	4	21	49	1	7	7	2	5	1	1	4	1	29	1	1	1	1	4	33	1	1	2	3	1	4	4	2
16	347	2	1	1	5	2	1	2	1	1	4	3	4	4	4	4	4	27	5	3	5	3	5	21	48	1	1	6	6	2	1	1	2	1	21	5	2	1	1	9	30	3	4	3	4	3	2	2	2
16	348	2	1	1	5	2	1	2	2	1	1	1	4	4	5	5	1	21	5	3	5	5	5	23	44	1	1	7	4	4	1	1	1	1	21	1	2	1	1	5	26	3	4	3	3	3	2	2	2
16	349	2	1	1	5	2	1	1	1	1	3	3	5	3	4	3	4	25	5	5	4	5	2	21	46	1	6	7	7	7	3	1	4	1	37	5	1	1	3	10	47	3	4	2	4	4	4	3	1
16	350	2	1	1	8	2	1	2	1	1	4	3	4	4	4	3	4	26	4	4	2	5	4	19	45	1	4	6	7	2	4	1	5	2	32	1	1	1	2	5	37	2	4	2	2	3	2	2	2
16	351	2	1	1	1	2	1	2	3	3	4	3	4	4	5	5	4	29	5	5	5	2	5	22	51	1	7	1	6	7	1	1	1	1	26	1	1	1	1	4	30	1	1	1	1	1	2	2	2
16	352	2	1	1	1	2	1	2	1	1	4	4	4	4	4	4	4	28	4	5	4	4	5	22	50	1	3	7	1	2	2	1	1	1	19	1	1	1	1	4	23	3	3	3	3	3	3	3	3
16	353	2	1	1	6	2	1	1	3	2	5	3	5	5	5	5	5	33	4	4	5	4	4	21	54	1	1	7	7	6	5	1	5	6	39	3	1	1	4	9	48	2	4	2	2	3	3	3	4
16	354	2	1	1	5	2	1	2	1	1	4	4	5	4	4	4	4	29	4	5	2	4	4	19	48	1	4	6	7	2	4	1	1	1	27	1	1	1	2	5	32	3	3	2	3	3	1	2	3
16	355	2	1	1	35	2	1	2	2	3	3	2	5	5	5	4	5	29	5	5	5	4	4	23	52	1	2	7	7	7	1	1	1	1	28	1	1	1	1	4	32	1	2	1	1	3	3	3	3
16	356	2	1	1	4	2	1	2	1	1	3	2	5	5	5	4	5	29	5	5	5	4	5	24	53	3	2	7	7	5	1	1	5	1	32	1	1	1	1	4	36	1	2	1	1	3	3	3	3
16	357	2	1	2	5	2	1	2	1	1	5	3	5	4	5	5	5	32	5	5	1	5	5	21	53	1	3	7	7	6	1	1	1	1	28	4	1	1	1	7	35	3	4	2	4	4	4	3	1
16	358	2	1	1	6	2	1	1	2	2	4	3	5	4	5	4	5	30	4	5	5	5	4	23	53	1	7	7	4	2	3	1	1	1	27	2	3	1	1	7	34	2	3	2	2	3	2	4	3
16	359	2	1	1	6	2	1	1	3	1	3	4	4	3	4	5	3	26	1	5	2	3	3	14	40	2	7	1	1	1	1	1	1	1	16	3	1	1	1	6	22	3	2	3	3	2	3	3	3
16	360	2	1	1	16	2	1	1	2	2	4	3	5	4	4	4	5	29	4	5	5	5	5	24	53	1	3	7	4	1	1	1	1	1	20	1	1	1	1	4	24	3	3	3	3	2	2	2	2
16	361	2	1	1	6	2	1	1	1	1	4	3	4	4	4	3	4	26	4	4	2	5	4	19	45	4	4	6	7	2	4	1	5	2	35	1	3	1	2	7	42	2	4	2	2	3	3	3	3
16	362	2	1	1	5	2	1	2	2	2	4	3	4	3	3	3	3	23	4	5	4	4	4	21	44	1	7	5	1	3	1	1	1	1	21	1	1	1	1	4	25	2	3	2	2	1	3	3	3
16	363	2	1	1	5	2	2	2	3	3	5	3	5	3	5	4	4	29	5	5	5	5	5	25	54	1	4	4	2	1	1	1	3	2	19	1	1	1	1	4	23	4	4	3	3	3	3	2	2
16	364	2	1	1	4	2	1	1	3	3	3	4	4	3	4	4	4	26	5	5	5	5	5	25	51	1	3	7	7	7	1	1	3	1	31	1	2	1	2	6	37	1	3	1	1	1	3	2	3
16	365	2	1	1	6	2	3	2	3	4	3	1	4	3	5	4	5	25	3	4	5	5	3	20	45	1	4	1	1	1	1	1	1	1	12	1	1	1	1	4	16	2	4	3	3	4	3	3	3
16	366	2	1	1	10	2	3	2	1	1	3	3	3	3	4	3	3	22	4	5	3	4	5	21	43	2	3	5	7	6	1	1	1	1	27	5	1	1	1	8	35	1	3	2	2	3	4	2	2
16	367	2	1	1	10	2	1	2	3	1	1	1	4	3	5	3	5	22	5	2	1	3	5	16	38	1	5	7	7	7	4	1	1	1	34	3	1	1	6	11	45	3	3	1	3	3	3	2	2
16	368	2	1	1	4	2	1	1	3	2	3	4	3	3	2	4	4	23	4	4	4	4	5	21	44	1	3	7	6	3	1	1	4	1	27	1	2	1	2	6	33	1	2	1	1	1	3	4	3
16	369	2	1	2	4	2	1	1	3	4	3	4	4	3	4	4	4	26	5	4	3	2	4	18	44	1	4	7	7	7	1	1	3	1	32	1	3	1	2	7	39	1	1	2	3	1	3	4	3
16	370	2	1	1	4	2	2	2	3	1	5	3	4	4	5	4	5	30	4	4	2	2	4	16	46	1	3	7	4	2	1	1	2	1	22	1	2	1	1	5	27	3	3	2	3	1	3	3	3
16	371	2	1	1	5	2	1	1	3	2	5	4	4	4	5	4	4	30	4	5	5	5	5	24	54	1	3	6	7	3	3	1	1	1	26	1	1	1	1	4	30	2	3	2	3	2	3	3	3
16	372	2	1	1	8	2	1	1	4	2	4	3	4	4	4	4	4	27	5	5	2	2	5	19	46	2	3	7	7	7	1	1	1	2	31	2	1	1	3	7	38	3	3	2	3	3	2	1	2
16	373	2	1	1	5	2	2	2	3	3	3	2	3	3	3	3	3	20	3	3	3	4	2	15	35	1	7	4	4	4	1	1	1	1	24	1	1	1	1	4	28	3	4	3	3	4	3	3	3
16	374	2	1	1	10	2	1	2	3	3	4	3	5	4	5	5	5	31	5	4	5	5	4	23	54	1	4	7	5	1	1	1	1	1	22	1	1	1	1	4	26	3	3	3	3	3	3	3	3
17	375	2	2	2	5	2	2	2	3	3	3	2	4	3	3	3	3	21	5	5	5	5	5	25	46	1	7	1	1	6	1	1	1	1	20	1	4	1	1	7	27	2	3	3	4	3	2	1	2
16	376	2	1	1	3	2	2	2	3	3	5	4	5	3	5	4	4	30	5	5	5	5	5	25	55	1	4	3	2	3	1	1	3	2	20	1	1	1	1	4	24	3	3	3	3	3	3	2	2
16	377	2	1	1	1	2	1	1	1	3	2	3	3	4	5	5	5	27	4	5	2	5	3	19	46	1	3	1	1	1	1	1	1	1	11	1	1	1	1	4	15	3	3	2	3	2	2	2	2
16	378	2	1	1	3	2	1	1	2	2	2	4	5	5	4	4	4	28	5	5	5	4	3	22	50	1	5	7	1	1	3	1	1	4	24	1	1	1	1	4	28	3	2	2	3	2	2	2	3
16	379	2	1	1	5	2	1	2	2	2	4	3	4	4	4	5	4	28	5	4	5	2	5	21	49	2	4	7	7	7	5	3	6	1	42	5	1	1	6	13	55	4	4	3	3	1	3	3	2
16	380	2	1	1	5	2	1	2	2	3	4	3	4	5	4	5	5	30	5	4	5	5	3	22	52	1	6	7	6	5	3	1	1	1	31	1	1	1	1	4	35	3	3	3	3	3	3	3	3
16	381	2	1	1	9	2	1	1	3	2	4	3	4	5	4	4	1	25	2	2	1	2	3	10	35	3	4	7	7	5	3	2	1	1	33	3	3	2	2	10	43	3	3	3	3	3	3	3	3
16	382	2	1	1	5	2	2	2	3	2	3	3	4	3	3	3	3	22	4	5	4	4	4	21	43	1	5	6	6	3	1	1	1	1	25	1	1	1	1	4	29	3	4	3	3	3	3	3	3
16	383	2	1	1	10	2	1	2	2	1	1	1	4	4	4	4	4	22	4	5	5	5	5	24	46	1	2	3	2	1	1	1	1	1	13	1	4	1	1	7	20	4	4	4	4	3	3	3	2
16	384	2	1	1	5	2	1	2	1	1	5	2	4	4	5	3	4	27	5	5	4	5	4	23	50	1	2	2	1	1	1	1	2	1	12	1	1	1	1	4	16	3	2	2	3	2	3	2	3
16	385	2	1	1	4	2	2	2	3	1	5	3	5	5	5	5	5	33	4	5	5	5	5	24	57	1	5	7	5	4	6	1	1	1	31	1	1	1	5	8	39	3	4	4	1	4	3	2	1
16	386	2	1	1	5	2	1	2	2	2	3	3	3	4	4	4	4	25	5	5	5	5	3	23	48	1	6	7	7	7	3	1	4	1	37	5	1	1	3	10	47	3	4	2	4	4	4	3	1
16	387	2	1	1	2	2	2	1	3	1	3	2	5	3	5	1	5	24	5	5	3	5	3	21	45	2	2	3	3	1	1	1	2	1	16	1	1	1	1	4	20	3	4	3	3	3	2	2	2
16	388	2	1	1	5	2	1	1	3	1	5	4	5	4	5	5	5	33	4	5	5	5	5	24	57	1	3	6	6	5	4	1	1	3	30	2	1	1	3	7	37	3	3	3	3	2	3	3	3
16	389	2	1	1	10	2	1	2	1	1	4	4	5	4	4	5	4	30	5	5	5	5	4	24	54	1	7	7	1	1	1	1	1	1	21	1	1	7	7	16	37	3	2	3	3	1	3	3	3
16	390	2	1	1	4	2	1	2	1	2	3	2	4	4	4	4	4	25	5	4	5	5	3	22	47	2	4	7	6	6	1	1	4	1	32	1	1	1	2	5	37	3	1	1	3	1	3	3	3
16	391	2	1	1	20	2	1	2	3	2	4	2	3	3	5	4	4	25	5	5	5	3	4	22	47	1	3	7	7	4	1	1	1	1	26	1	1	1	1	4	30	3	2	3	3	2	2	3	2
16	392	2	1	1	10	2	1	1	2	1	3	2	4	4	5	4	4	26	5	4	2	5	3	19	45	1	3	7	7	3	3	1	5	1	31	1	1	1	4	7	38	3	1	1	3	1	3	3	3
16	393	2	1	1	10	2	2	1	3	1	3	2	4	4	1	4	4	22	5	4	2	3	3	17	39	1	3	7	7	4	2	1	5	1	31	1	1	1	3	6	37	3	1	1	3	1	3	3	3
16	394	2	1	1	5	2	1	2	3	2	3	2	4	4	4	4	4	25	4	4	4	4	4	20	45	2	3	7	7	5	2	1	2	1	30	3	2	1	2	8	38	3	2	2	2	3	3	3	3
16	395	2	1	1	36	2	3	2	1	1	4	3	4	3	4	4	4	26	5	2	2	2	5	16	42	2	5	7	7	6	2	1	5	1	36	5	5	2	4	16	52	3	2	2	2	3	3	3	4
16	396	2	1	1	36	2	3	2	4	3	4	3	4	4	4	4	4	27	5	3	3	2	5	18	45	2	5	7	7	6	2	1	5	1	36	5	5	2	4	16	52	2	3	3	3	2	3	3	4
16	397	2	1	1	36	2	3	1	4	4	4	3	4	4	4	4	4	27	5	3	3	2	5	18	45	2	5	7	7	6	2	1	5	1	36	5	5	2	4	16	52	3	3	3	3	3	3	3	4
16	398	2	1	1	25	2	1	1	1	1	4	4	5	4	5	5	5	32	4	5	5	5	5	24	56	1	3	6	6	4	7	2	1	1	31	7	1	7	7	22	53	3	3	3	3	2	3	3	3
16	399	2	1	2	5	2	1	2	3	3	5	3	5	4	4	1	5	27	4	5	1	3	5	18	45	1	7	7	3	7	3	1	1	1	31	1	1	1	1	4	35	2	1	2	1	3	3	1	1
16	400	2	1	1	5	2	1	2	3	3	3	3	3	3	3	3	3	21	3	3	3	3	3	15	36	1	5	7	7	6	1	1	2	1	31	1	1	1	5	8	39	3	3	3	3	3	3	3	3
16	401	2	1	1	5	2	1	2	1	2	3	3	3	3	3	3	3	21	3	3	3	3	3	15	36	1	5	7	7	4	1	1	2	1	29	2	1	1	5	9	38	3	3	2	3	1	3	3	2
16	402	2	1	1	10	2	1	2	3	1	5	4	5	4	5	4	4	31	5	5	4	5	5	24	55	1	6	7	7	4	6	1	5	1	38	1	1	1	5	8	46	2	3	2	1	1	3	2	2
16	403	2	1	1	20	2	1	2	3	2	5	4	5	5	5	5	5	34	3	5	4	5	5	22	56	1	6	7	7	7	6	1	3	1	39	1	1	1	6	9	48	3	1	1	1	2	1	1	1
16	404	2	1	1	5	2	1	2	1	1	4	3	5	4	5	4	4	29	5	5	1	2	5	18	47	1	1	7	7	7	3	1	4	1	32	1	1	1	3	6	38	3	3	3	3	3	3	3	3
17	405	2	2	2	17	2	1	1	1	2	4	2	5	3	3	4	5	26	2	4	4	4	4	18	44	1	5	4	7	1	1	1	1	1	22	1	4	1	1	7	29	4	4	2	3	2	3	3	3
17	406	2	2	1	5	2	1	1	2	2	4	2	5	3	3	4	5	26	2	4	3	5	4	18	44	1	5	5	1	1	1	1	1	1	17	1	1	1	1	4	21	4	4	2	3	2	3	3	3
16	407	2	2	1	5	2	2	1	3	1	3	3	3	3	4	3	3	22	4	4	3	4	3	18	40	1	4	6	3	2	3	1	2	3	25	1	1	1	2	5	30	3	2	3	3	3	4	4	3
16	408	2	2	1	10	2	2	2	4	4	3	3	3	3	4	3	3	22	4	4	3	4	4	19	41	3	2	7	7	5	4	1	1	3	33	3	1	1	4	9	42	3	3	3	3	3	3	3	3
16	409	2	2	1	10	2	2	1	3	1	3	3	3	3	4	3	3	22	4	4	3	4	3	18	40	1	2	4	3	3	1	1	2	1	18	1	1	1	2	5	23	3	3	3	3	2	4	4	3
17	410	2	2	1	5	2	1	2	1	1	3	2	3	3	3	3	3	20	3	5	4	5	3	20	40	1	3	5	5	2	1	1	2	2	22	1	1	1	2	5	27	4	3	3	3	3	3	3	2
16	411	2	3	1	10	2	1	1	3	1	5	3	5	5	5	5	5	33	5	5	1	5	5	21	54	4	7	7	7	7	1	1	7	1	42	1	1	1	1	4	46	3	3	3	3	3	3	2	2
17	412	2	3	1	10	2	3	2	3	3	4	3	5	5	5	5	5	32	4	5	2	5	4	20	52	1	4	7	4	4	7	1	7	5	40	2	3	1	2	8	48	2	3	1	1	3	2	3	3
17	413	2	3	2	25	2	2	2	2	3	4	3	4	5	4	4	5	29	4	3	5	4	4	20	49	2	3	5	6	4	3	1	1	2	27	1	2	1	2	6	33	4	4	3	2	4	3	3	4
17	414	2	3	1	10	2	1	1	2	2	5	3	5	5	5	5	5	33	4	4	4	5	5	22	55	4	7	7	7	7	1	1	4	1	39	1	1	1	1	4	43	3	3	3	3	3	3	2	2
17	415	2	3	1	10	2	1	1	1	1	5	3	5	5	5	5	5	33	5	5	5	5	5	25	58	4	7	1	1	3	1	1	7	1	26	1	1	1	1	4	30	3	3	3	3	3	3	2	2
18	416	2	3	1	10	2	1	1	3	2	5	3	5	5	5	5	5	33	5	5	5	5	5	25	58	4	7	7	7	7	1	1	7	1	42	1	1	1	1	4	46	3	3	3	3	3	3	2	2
17	417	2	3	1	10	2	1	1	2	1	5	3	5	5	5	5	5	33	5	5	5	5	5	25	58	4	7	4	2	7	1	1	7	1	34	1	1	1	1	4	38	3	3	3	3	3	3	2	2
17	418	2	3	1	10	2	1	2	1	2	5	3	5	5	5	5	5	33	5	5	5	5	5	25	58	4	7	7	7	5	1	1	7	1	40	1	1	1	1	4	44	3	3	3	3	3	3	2	2
17	419	2	3	1	10	2	1	1	2	3	5	3	5	5	5	5	5	33	5	5	5	5	5	25	58	4	7	7	7	4	1	1	7	1	39	1	1	1	1	4	43	3	3	3	3	3	3	2	2
16	420	2	3	1	4	2	1	2	3	3	3	2	4	4	5	4	5	27	5	5	5	5	5	25	52	5	3	7	7	4	1	1	3	1	32	2	1	1	1	5	37	4	2	2	1	1	1	1	1
17	421	2	3	1	4	2	1	1	1	1	3	2	4	4	4	4	5	26	4	5	2	5	4	20	46	1	5	7	1	2	1	1	5	1	24	1	1	1	1	4	28	3	3	3	3	4	3	3	3
17	422	2	2	2	35	2	1	2	3	2	4	3	4	4	4	4	4	27	5	5	5	4	4	23	50	1	7	7	6	6	5	1	7	7	47	3	7	7	6	23	70	3	3	2	3	1	2	2	2
16	423	2	2	1	7	2	1	2	3	2	4	3	5	4	5	4	5	30	4	5	4	1	4	18	48	1	4	7	7	2	2	1	1	1	26	1	4	1	2	8	34	3	3	3	3	3	3	2	2
17	424	2	2	1	8	2	2	2	3	3	3	3	3	3	5	5	3	25	2	5	2	1	3	13	38	1	4	3	4	7	1	1	3	1	25	1	1	1	1	4	29	4	1	3	3	1	3	3	2
17	425	2	2	1	8	2	2	2	3	4	3	3	3	3	5	5	3	25	2	5	2	1	3	13	38	1	4	3	4	7	1	1	3	1	25	1	1	1	1	4	29	3	4	2	3	1	3	3	3
16	426	2	2	1	16	2	1	2	3	3	5	3	5	4	4	4	5	30	4	4	4	5	4	21	51	1	1	7	1	6	1	1	1	1	20	1	1	1	1	4	24	3	4	3	3	4	2	3	2
17	427	2	2	1	4	2	1	2	3	2	4	3	5	5	5	5	3	30	3	5	1	4	5	18	48	5	6	7	3	1	3	2	1	1	29	2	4	1	3	10	39	3	3	2	2	3	3	2	3
17	428	2	2	1	4	2	3	1	3	3	3	3	4	4	5	3	5	27	4	4	4	4	4	20	47	3	3	5	4	2	4	2	3	1	27	1	1	1	1	4	31	2	3	2	3	2	3	3	2
17	429	2	2	1	5	2	2	2	5	4	3	3	3	1	3	1	2	16	2	5	2	5	3	17	33	2	5	7	3	4	1	1	2	2	27	1	6	1	2	10	37	4	4	3	1	2	1	1	1
17	430	2	2	1	4	2	1	1	3	3	3	3	4	3	4	4	4	25	4	4	4	2	3	17	42	2	5	7	7	1	1	1	3	1	28	1	5	1	1	8	36	3	2	2	3	3	2	2	3
16	431	2	3	1	3	2	1	2	3	3	3	2	4	4	4	5	5	27	2	4	2	2	3	13	40	1	5	6	4	6	1	1	1	1	26	1	1	1	1	4	30	4	3	2	2	3	1	1	1
17	432	2	3	1	4	2	1	2	1	2	3	3	4	4	5	5	4	28	5	5	5	5	1	21	49	1	4	5	5	4	1	5	4	4	33	1	1	1	1	4	37	4	3	3	4	3	3	3	3
17	433	2	3	1	3	2	1	2	3	1	5	3	5	4	5	4	5	31	5	5	5	5	5	25	56	1	6	3	2	2	3	1	7	7	32	1	1	1	2	5	37	4	4	3	3	4	1	2	1
18	434	2	3	1	4	2	3	2	2	2	4	3	5	4	5	3	5	29	2	5	5	5	5	22	51	1	7	7	4	1	6	1	1	1	29	1	5	1	1	8	37	3	3	2	3	3	3	4	2
17	435	2	3	1	4	2	3	2	1	2	2	2	5	3	4	3	4	23	3	4	2	5	3	17	40	5	6	3	2	3	1	1	1	1	23	1	4	1	1	7	30	3	3	2	3	4	3	4	2
17	436	2	2	1	2	2	1	1	2	1	3	2	3	3	3	3	3	20	3	5	4	5	3	20	40	1	3	7	7	3	1	1	3	2	28	1	1	1	2	5	33	3	2	2	3	1	3	3	2
16	437	2	2	1	3	2	2	2	2	2	5	5	5	3	4	3	3	28	3	5	3	3	4	18	46	4	5	6	2	7	1	1	7	2	35	3	1	3	5	12	47	4	4	2	3	4	4	3	4
16	438	2	2	1	2	2	1	2	3	2	3	3	4	4	4	4	4	26	4	5	5	5	5	24	50	5	4	7	1	1	1	1	1	1	22	1	1	1	1	4	26	3	3	2	3	3	3	2	2
16	439	2	2	1	1	2	3	1	4	4	4	3	5	4	4	4	4	28	4	4	3	4	4	19	47	1	3	7	7	5	1	1	1	1	27	3	1	1	4	9	36	3	3	3	3	3	2	2	2
17	440	2	3	1	5	2	1	2	2	3	5	4	5	3	4	4	4	29	5	5	2	4	4	20	49	1	3	6	6	2	4	1	3	1	27	1	1	1	2	5	32	4	3	3	3	2	2	2	3
17	441	2	2	2	3	2	1	2	3	1	3	2	4	2	4	4	4	23	5	5	5	2	5	22	45	1	4	7	7	7	5	1	1	1	34	2	1	1	4	8	42	3	3	3	3	3	3	3	2
18	442	2	3	2	35	2	2	2	3	3	3	4	5	5	5	5	5	32	4	5	5	1	5	20	52	5	1	2	2	5	1	1	5	6	28	5	1	6	1	13	41	4	3	2	4	1	2	4	2
18	443	2	3	1	35	2	2	2	1	3	4	3	5	5	5	5	5	32	5	5	5	5	5	25	57	1	3	7	7	7	1	1	7	1	35	1	7	1	1	10	45	3	3	3	3	1	4	4	4
16	444	2	2	1	7	2	1	1	3	3	5	5	5	5	5	5	4	34	5	5	5	5	5	25	59	7	5	7	7	6	1	1	7	7	48	4	7	3	2	16	64	4	2	2	3	2	4	3	3
16	445	2	2	1	7	2	1	1	2	1	1	4	4	4	4	3	3	23	5	5	4	5	5	24	47	6	5	4	4	4	1	1	1	1	27	1	1	1	2	5	32	4	4	3	4	4	4	1	4
16	446	2	2	1	7	2	1	2	1	2	4	3	4	4	4	4	4	27	3	4	3	5	4	19	46	4	7	7	1	3	1	1	1	1	26	1	1	1	1	4	30	3	3	2	4	3	3	4	3
16	447	2	2	1	1	2	1	1	1	1	4	3	5	3	4	4	4	27	4	5	3	3	4	19	46	1	3	7	6	2	2	1	3	1	26	1	1	1	5	8	34	3	3	3	3	3	3	2	3
17	448	2	2	1	5	2	2	2	3	3	3	2	2	3	2	1	1	14	4	5	4	5	3	21	35	4	7	7	7	4	1	1	1	1	33	1	5	1	1	8	41	4	3	2	4	3	5	4	2
16	449	2	2	1	6	2	1	2	1	1	5	3	5	3	5	5	4	30	5	5	2	2	5	19	49	1	7	7	7	6	4	1	1	1	35	2	1	1	1	5	40	4	3	2	3	3	3	4	2
16	450	2	2	1	7	2	1	1	3	3	4	2	4	4	4	4	4	26	3	4	4	4	4	19	45	4	6	1	1	3	1	1	4	1	22	1	7	1	1	10	32	1	2	1	1	3	3	2	2
16	451	2	2	1	7	2	1	1	2	3	4	2	4	4	4	4	4	26	3	4	4	5	4	20	46	1	2	6	5	3	1	1	2	2	23	1	2	1	2	6	29	1	1	1	1	2	2	3	1
16	452	2	2	1	7	2	1	2	3	3	4	2	4	4	4	4	4	26	3	4	4	4	4	19	45	1	2	6	6	4	4	2	2	1	28	1	2	1	2	6	34	1	1	1	1	1	3	2	2
16	453	2	2	1	7	2	1	2	2	2	4	2	4	4	4	4	4	26	3	4	4	4	4	19	45	1	2	7	7	2	1	1	2	1	24	1	1	1	1	4	28	1	1	1	2	1	3	2	2
16	454	2	2	1	5	2	1	1	1	1	1	3	4	4	4	4	4	24	3	4	4	4	4	19	43	1	2	7	7	6	3	1	3	1	31	4	1	3	2	10	41	2	2	2	3	3	3	2	2
17	455	2	2	1	15	2	1	2	1	1	3	3	3	3	4	5	5	26	5	5	5	5	3	23	49	1	7	3	3	7	3	1	5	1	31	1	1	1	1	4	35	3	4	3	3	3	3	3	2
17	456	2	3	1	6	2	1	2	1	1	3	3	5	5	4	5	4	29	4	5	2	5	4	20	49	1	7	3	3	7	3	1	5	1	31	1	4	1	1	7	38	4	2	2	3	3	3	2	2
17	457	2	3	1	5	2	1	2	3	4	3	3	5	5	4	5	4	29	4	5	2	5	4	20	49	1	4	6	6	7	2	1	2	3	32	2	1	1	1	5	37	4	2	2	3	3	3	4	3
17	458	2	3	1	5	2	2	1	3	2	3	2	5	4	4	5	4	27	3	5	4	5	5	22	49	3	5	7	7	5	2	1	1	1	32	2	1	1	4	8	40	3	3	2	2	4	3	3	3
16	459	2	2	1	8	2	2	1	3	2	4	3	5	4	5	4	4	29	4	5	4	5	5	23	52	2	3	3	3	3	3	3	3	3	26	3	2	2	3	10	36	3	3	3	2	2	3	4	3
17	460	2	2	1	8	2	2	2	3	3	4	3	5	4	5	4	4	29	4	5	4	5	5	23	52	3	5	7	7	6	2	1	1	1	33	2	1	1	5	9	42	3	3	3	2	3	3	4	3
17	461	2	2	1	3	2	1	2	3	1	4	3	5	4	5	5	5	31	3	5	3	1	5	17	48	1	2	2	2	2	1	1	1	1	13	1	1	1	2	5	18	3	3	3	4	3	3	3	3
17	462	2	2	1	5	2	1	1	3	3	4	2	4	4	5	5	5	29	3	5	5	1	5	19	48	1	2	7	5	5	5	1	4	1	31	1	5	1	1	8	39	3	1	2	3	1	4	4	4
16	463	2	2	1	1	2	2	2	1	1	3	3	4	3	4	4	4	25	3	4	4	3	4	18	43	5	7	2	1	1	5	1	5	1	28	1	1	1	5	8	36	3	4	3	3	3	3	3	3
16	464	2	2	1	10	2	3	2	2	1	3	3	4	3	3	3	2	21	4	5	4	4	3	20	41	1	7	7	5	3	1	1	3	1	29	1	1	1	5	8	37	1	4	3	3	2	2	2	2
17	465	2	2	1	10	1	2	2	3	1	4	4	4	4	5	4	5	30	4	5	4	4	5	22	52	7	7	7	7	7	1	1	7	1	45	1	1	1	1	4	49	1	2	3	3	1	2	3	2
16	466	2	2	1	34	2	1	1	3	3	4	3	4	4	4	4	4	27	5	5	3	3	4	20	47	1	2	7	7	3	1	1	2	1	25	3	1	1	2	7	32	1	2	3	3	1	2	3	2
16	467	2	1	1	10	2	1	2	1	1	5	4	5	4	5	4	5	32	5	5	5	5	5	25	57	1	6	7	7	4	6	1	5	1	38	1	1	1	5	8	46	2	3	2	1	2	3	2	2
16	468	2	1	1	8	2	1	2	1	1	5	4	5	3	4	3	4	28	5	5	5	4	5	24	52	1	4	7	7	6	1	1	1	1	29	1	1	1	1	4	33	3	2	3	3	2	3	4	3
16	469	2	1	1	5	2	3	2	3	1	5	5	4	4	3	3	4	28	5	5	5	4	5	24	52	7	5	4	2	5	1	1	1	1	27	1	1	1	3	6	33	3	2	3	3	2	3	4	3
16	470	2	1	1	10	2	1	2	1	3	5	4	5	4	5	1	5	29	5	5	1	5	5	21	50	1	6	7	7	4	1	1	1	1	29	1	1	1	5	8	37	2	3	2	1	2	3	2	2
17	471	2	2	2	5	2	1	2	3	3	4	3	4	5	5	5	4	30	5	5	1	5	5	21	51	1	6	5	4	5	2	2	3	3	31	2	3	3	4	12	43	3	3	3	3	3	3	3	3
16	472	2	1	1	1	2	1	2	2	4	3	2	4	3	4	4	3	23	3	4	3	5	2	17	40	1	1	1	1	1	1	1	1	1	9	1	1	1	1	4	13	4	4	3	4	2	5	5	5
16	473	2	1	1	10	2	1	2	2	2	5	4	5	4	5	4	5	32	5	5	5	5	5	25	57	1	6	7	7	4	1	1	1	1	29	1	1	1	5	8	37	2	3	2	1	2	3	2	2
16	474	2	1	2	1	2	1	2	1	3	3	2	4	3	4	4	2	22	3	4	4	5	4	20	42	1	5	4	4	2	1	1	1	1	20	1	1	1	1	4	24	4	4	3	4	3	2	3	5
16	475	2	1	2	1	2	1	1	3	3	3	3	3	4	3	3	4	23	4	4	3	4	4	19	42	1	5	7	6	5	5	1	1	1	32	4	1	4	5	14	46	4	3	3	4	2	2	3	2
16	476	2	2	1	3	2	2	2	1	1	4	3	5	3	4	4	4	27	3	4	2	4	4	17	44	1	3	5	3	1	1	1	4	1	20	1	1	1	1	4	24	4	3	2	3	4	4	3	4
16	477	2	2	1	3	2	2	2	3	3	3	3	3	5	5	5	3	27	5	5	5	3	3	21	48	3	4	3	1	1	1	1	2	1	17	1	1	1	1	4	21	3	4	3	3	4	2	2	2
17	478	2	2	1	12	2	3	2	3	4	5	4	5	4	5	3	4	30	5	5	5	5	5	25	55	4	5	7	7	6	2	1	1	4	37	3	1	1	5	10	47	4	2	2	3	3	3	2	1
16	479	2	2	2	4	2	2	1	3	3	5	4	5	3	5	5	1	28	5	5	5	1	5	21	49	1	4	7	5	4	2	1	1	1	26	6	1	5	2	14	40	2	3	1	1	3	2	3	2
16	480	2	2	2	6	2	1	2	1	1	5	4	5	5	5	5	5	34	5	5	5	5	5	25	59	1	4	7	7	2	4	1	1	1	28	1	1	1	1	4	32	2	3	2	2	1	3	3	3
16	481	2	2	1	5	2	1	2	4	4	3	3	3	3	5	3	3	23	2	4	2	4	4	16	39	1	4	6	6	4	2	1	5	4	33	3	3	1	4	11	44	3	3	2	3	2	3	3	3
17	482	2	2	1	6	2	1	1	3	3	4	3	5	3	3	3	3	24	3	3	2	2	4	14	38	1	7	7	7	3	1	1	1	1	29	1	7	1	1	10	39	2	3	2	3	2	3	2	3
16	483	2	2	1	5	2	3	1	4	4	3	4	2	4	3	3	3	22	3	4	3	4	3	17	39	1	1	1	1	1	1	1	1	1	9	1	1	1	1	4	13	4	4	3	3	4	5	5	5
17	484	2	2	1	6	2	1	2	3	2	3	3	5	5	4	5	5	30	4	4	5	5	4	22	52	1	4	1	1	1	1	1	1	1	12	1	1	1	1	4	16	3	2	2	4	3	1	2	2
18	485	2	3	1	5	2	1	2	3	2	5	5	5	5	5	5	5	35	5	5	2	5	5	22	57	1	5	7	7	1	5	1	1	6	34	1	1	1	1	4	38	4	2	4	4	3	4	3	4
17	486	2	3	1	5	2	1	2	2	1	4	4	4	3	4	4	4	27	4	4	4	4	4	20	47	1	5	5	5	5	2	1	1	2	27	1	1	1	1	4	31	3	2	2	3	2	3	3	2
18	487	2	3	1	4	2	1	2	3	2	3	3	5	4	5	3	4	27	4	5	4	4	4	21	48	4	5	6	1	4	1	1	7	1	30	1	2	1	1	5	35	3	2	3	1	3	3	3	3
16	488	2	3	1	15	2	3	2	3	3	5	5	5	5	5	5	5	35	5	5	5	5	5	25	60	1	4	7	1	5	1	1	1	1	22	1	1	1	1	4	26	3	3	3	3	3	3	3	3
17	489	2	3	1	25	2	1	2	1	1	3	3	3	3	4	3	3	22	2	3	2	1	4	12	34	1	3	4	2	3	1	1	2	1	18	1	3	1	1	6	24	3	3	2	2	1	3	2	3
16	490	2	3	1	9	2	2	2	3	2	4	3	5	5	5	5	5	32	4	5	5	5	5	24	56	3	6	7	7	4	2	1	3	2	35	2	1	1	3	7	42	3	3	2	1	1	4	3	3
17	491	2	3	1	5	2	1	1	3	2	4	4	4	4	4	4	4	28	4	4	4	4	3	19	47	5	7	6	6	7	1	1	3	1	37	1	1	3	2	7	44	3	3	2	2	3	3	2	3
17	492	2	3	1	7	2	2	2	2	2	3	3	3	3	5	3	3	23	4	4	4	5	4	21	44	1	5	3	3	3	1	1	1	1	19	1	1	1	1	4	23	1	3	3	4	4	3	3	3
17	493	2	3	1	7	2	1	2	3	1	3	3	3	3	5	3	3	23	4	4	4	5	4	21	44	1	5	7	3	5	1	1	2	1	26	1	1	1	1	4	30	1	3	3	4	4	3	3	3
17	494	2	2	1	7	2	1	2	3	3	3	3	3	3	5	3	3	23	4	4	4	5	4	21	44	1	3	3	3	2	1	1	1	1	16	1	1	1	1	4	20	1	3	3	4	4	3	3	3
17	495	2	3	1	1	2	2	2	3	4	3	3	3	3	4	3	3	22	5	5	2	5	4	21	43	1	7	7	6	6	1	1	5	6	40	1	7	1	1	10	50	3	3	3	3	4	3	2	3
17	496	2	3	1	3	2	1	1	2	3	4	5	5	5	5	4	4	32	5	4	4	4	4	21	53	1	2	7	7	4	4	1	1	1	28	1	1	1	1	4	32	3	3	3	3	3	3	3	3
17	497	2	3	1	13	2	2	2	4	3	5	4	5	5	5	5	5	34	5	5	5	5	5	25	59	1	4	7	7	5	1	1	1	1	28	1	1	1	2	5	33	3	3	3	3	3	4	3	3
17	498	2	3	1	8	2	1	1	1	1	3	3	3	4	5	4	3	25	2	4	5	4	3	18	43	1	3	3	1	1	1	1	1	1	13	1	1	1	1	4	17	4	2	3	1	3	3	3	4
17	499	2	3	1	4	2	2	2	2	2	3	2	3	4	4	3	3	22	3	4	2	4	3	16	38	1	4	7	1	3	1	1	1	1	20	1	1	1	1	4	24	3	3	3	4	4	3	3	3
17	500	2	3	1	5	2	1	2	1	3	3	2	2	4	4	2	3	20	3	4	3	4	3	17	37	1	4	7	7	6	1	1	1	1	29	1	1	1	1	4	33	3	3	3	3	3	3	2	3
17	501	2	3	1	6	2	1	2	3	3	5	3	5	5	4	5	4	31	4	5	4	1	5	19	50	1	3	7	5	4	1	1	2	1	25	1	1	1	1	4	29	1	3	1	3	1	3	3	3
17	502	2	3	1	25	2	1	1	3	1	5	4	5	5	5	5	4	33	5	5	5	5	5	25	58	1	5	7	5	4	5	1	5	5	38	1	1	1	3	6	44	1	3	1	3	1	3	3	3
16	503	2	2	1	7	2	1	2	1	1	4	2	4	3	4	4	4	25	3	4	4	4	4	19	44	1	2	5	2	1	1	1	4	1	18	1	3	1	1	6	24	1	1	1	1	1	3	2	2
17	504	2	2	1	3	2	1	2	3	3	3	3	3	3	3	3	3	21	3	3	3	3	3	15	36	1	5	1	1	1	1	1	1	1	13	1	1	1	1	4	17	1	1	2	2	1	3	2	3
18	505	2	3	1	5	2	1	2	3	3	3	2	4	4	4	4	3	24	5	5	1	3	3	17	41	4	5	5	4	1	1	1	3	1	25	1	5	1	2	9	34	4	4	3	3	3	4	4	4
17	506	2	2	1	6	2	1	2	2	3	3	2	5	5	5	5	4	29	3	4	3	3	3	16	45	6	5	4	3	3	1	1	1	1	25	1	1	1	1	4	29	3	2	3	3	3	2	2	2
17	507	2	2	2	7	2	1	1	2	2	4	3	3	4	4	3	4	25	2	5	2	1	4	14	39	1	5	5	5	5	4	1	7	1	34	1	1	1	4	7	41	4	4	2	3	1	3	2	2
17	508	2	2	1	8	2	3	2	3	3	4	5	5	3	4	4	4	29	5	5	5	5	5	25	54	2	2	7	7	6	2	1	4	1	32	1	1	2	4	8	40	3	4	3	3	3	3	2	2
18	509	2	3	1	4	2	1	2	3	1	3	2	4	3	4	3	3	22	2	4	1	5	4	16	38	2	5	7	5	4	1	1	1	1	27	1	1	1	1	4	31	1	3	2	3	2	3	3	2
17	510	2	3	1	4	2	1	2	2	1	3	2	3	4	5	3	5	25	2	4	5	2	3	16	41	1	5	3	3	7	3	1	1	1	25	1	1	1	3	6	31	2	4	2	3	3	4	4	3
17	511	2	3	1	4	2	1	2	1	1	3	2	4	3	4	3	3	22	2	4	1	5	4	16	38	1	6	7	4	4	6	1	1	1	31	1	1	1	1	4	35	1	4	2	3	2	2	3	3
17	512	2	3	1	7	2	2	2	1	1	3	3	5	4	5	5	4	29	4	5	2	3	3	17	46	1	4	7	4	4	1	1	4	1	27	1	1	1	1	4	31	1	3	3	4	4	3	3	3
17	513	2	3	1	9	2	2	2	3	2	3	3	5	4	5	5	5	30	4	5	2	3	3	17	47	1	4	7	4	4	3	1	2	1	27	1	1	1	1	4	31	1	3	3	4	4	3	3	3
15	514	2	2	1	5	2	2	1	3	2	3	4	4	3	3	2	3	22	4	4	3	4	5	20	42	1	5	3	3	4	2	1	5	4	28	3	1	1	1	6	34	3	2	2	2	2	4	2	3
16	515	2	2	1	11	2	3	2	3	3	5	3	5	5	5	5	5	33	5	5	5	5	5	25	58	1	4	7	7	5	4	1	1	1	31	2	1	1	4	8	39	3	3	3	3	3	4	4	3
17	516	2	2	1	20	2	1	2	1	1	4	3	4	4	4	4	4	27	5	5	5	5	5	25	52	3	1	5	5	4	1	1	5	1	26	1	4	1	1	7	33	3	3	2	3	2	3	3	2
16	517	2	2	1	15	2	1	1	2	2	5	4	4	5	4	5	4	31	4	5	4	4	5	22	53	1	5	7	6	3	5	1	7	7	42	3	1	1	5	10	52	3	3	3	3	3	4	4	2
17	518	2	2	1	1	2	1	2	3	2	4	5	5	4	4	5	4	31	5	5	5	4	5	24	55	5	3	7	7	3	4	1	1	1	32	5	1	3	5	14	46	4	2	1	3	2	3	4	3
16	519	2	2	1	6	2	1	2	1	2	3	2	4	4	4	4	4	25	5	5	4	5	4	23	48	4	3	7	7	5	4	2	2	1	35	7	2	1	3	13	48	4	4	3	3	4	3	4	3
17	520	2	2	1	5	2	1	2	2	1	3	2	4	4	4	4	4	25	5	5	4	5	4	23	48	4	3	7	7	5	4	2	2	1	35	7	2	1	3	13	48	4	4	3	3	4	3	3	3
16	521	2	2	1	10	2	1	2	3	1	4	4	4	5	4	5	5	31	4	5	4	5	5	23	54	4	3	7	7	6	4	1	1	1	34	2	2	3	3	10	44	4	4	3	3	4	3	5	4
16	522	2	2	1	6	2	1	2	2	1	4	4	5	5	4	5	5	32	4	5	4	5	5	23	55	4	3	7	7	6	4	1	1	1	34	2	2	3	3	10	44	4	4	3	3	4	3	3	2
17	523	2	2	1	5	2	1	2	2	2	3	3	4	3	3	2	4	22	4	4	4	2	4	18	40	1	3	5	5	5	1	1	1	1	23	1	1	1	1	4	27	1	1	1	1	1	1	2	2
16	524	2	2	1	5	2	1	1	1	1	4	3	4	4	4	4	3	26	3	4	3	3	3	16	42	2	2	4	3	3	1	1	1	1	18	1	1	1	1	4	22	1	2	1	1	1	2	1	1
16	525	2	2	1	5	1	1	1	3	1	4	3	4	4	4	4	4	27	4	5	2	5	5	21	48	1	7	7	7	5	1	1	7	1	37	1	1	1	1	4	41	3	3	3	3	3	3	3	2
16	526	2	2	1	5	1	1	2	3	1	4	3	4	4	4	4	4	27	4	5	2	3	5	19	46	1	7	5	1	1	1	1	3	1	21	1	1	1	1	4	25	3	3	3	3	3	3	3	3
16	527	2	2	1	5	2	1	1	2	3	5	4	5	3	5	5	4	31	4	4	5	2	5	20	51	7	7	7	7	2	1	1	1	1	34	4	7	1	1	13	47	3	3	3	3	3	3	2	3
16	528	2	2	1	10	2	2	2	2	2	3	2	4	4	4	4	4	25	2	4	2	2	4	14	39	4	4	7	7	5	3	2	3	1	36	2	1	1	3	7	43	3	3	2	3	3	2	2	2
16	529	2	2	1	35	2	1	1	3	3	3	2	4	3	4	4	4	24	4	5	4	4	4	21	45	1	2	7	6	2	1	1	1	1	22	1	1	1	1	4	26	2	3	3	2	3	3	3	3
16	530	2	2	1	10	2	2	1	3	2	4	3	3	3	4	3	3	23	5	5	5	5	5	25	48	5	5	7	7	5	1	1	3	1	35	1	7	1	1	10	45	4	4	3	3	3	3	2	2
16	531	2	2	1	10	2	1	1	3	3	4	4	4	4	4	4	4	28	3	4	3	3	4	17	45	2	2	7	7	6	3	1	2	1	31	1	1	1	5	8	39	3	4	3	3	3	4	3	4
16	532	2	2	1	10	2	2	1	3	3	4	3	3	3	4	3	4	24	5	5	5	5	4	24	48	5	5	7	7	1	1	1	7	1	35	1	7	1	1	10	45	3	4	3	3	3	2	2	3
16	533	2	2	1	39	2	3	1	4	2	3	3	3	3	2	3	4	21	2	4	3	4	4	17	38	1	7	1	1	1	1	1	7	1	21	1	1	1	1	4	25	3	4	3	3	3	4	3	2
16	534	2	2	1	10	2	1	1	3	3	4	3	4	3	2	2	4	22	3	5	4	2	2	16	38	3	1	7	7	5	4	1	2	1	31	4	1	1	2	8	39	3	3	3	3	3	1	1	1
16	535	2	3	1	25	2	1	1	1	1	3	2	4	4	5	5	5	28	5	5	5	4	3	22	50	1	1	1	1	3	3	1	1	4	16	1	2	1	3	7	23	3	4	3	3	4	3	4	4
18	536	2	3	1	1	2	1	2	4	3	3	2	4	4	5	5	5	28	5	4	1	1	5	16	44	1	7	6	6	6	1	1	7	1	36	1	1	1	1	4	40	4	3	3	3	4	3	4	3
18	537	2	3	1	7	2	2	2	3	2	5	4	5	5	5	5	4	33	4	5	1	5	5	20	53	1	6	6	5	6	2	1	5	1	33	1	5	1	5	12	45	3	3	3	3	3	3	3	3
17	538	2	3	1	25	2	1	1	2	2	5	3	5	5	4	5	5	32	5	5	5	5	5	25	57	7	5	6	6	3	2	1	3	1	34	2	1	1	2	6	40	3	4	4	4	4	2	2	1
16	539	2	3	1	25	2	2	2	2	1	3	2	3	3	5	3	3	22	5	5	5	5	5	25	47	4	6	7	5	4	1	1	6	6	40	4	1	1	5	11	51	3	3	3	3	3	3	4	3
18	540	2	3	1	25	2	1	1	1	1	4	3	5	4	5	1	5	27	4	5	5	5	3	22	49	1	1	1	7	3	1	1	1	1	17	4	2	1	1	8	25	1	1	1	1	1	1	1	1
17	541	2	3	1	25	2	1	1	3	3	3	3	4	5	4	5	4	28	4	5	5	5	4	23	51	4	5	6	6	5	3	1	1	5	36	3	1	1	4	9	45	3	4	3	3	3	2	3	3
17	542	2	3	1	25	2	1	1	1	1	5	3	5	5	4	3	5	30	4	5	2	5	5	21	51	3	3	7	7	5	1	1	4	3	34	2	4	1	2	9	43	4	2	2	1	4	3	3	4
17	543	2	3	1	25	2	1	1	1	2	3	3	5	3	3	4	3	24	1	2	4	2	3	12	36	1	3	2	2	3	2	1	3	1	18	1	1	1	1	4	22	2	2	1	4	3	4	3	2
18	544	2	3	1	25	2	1	2	1	1	3	2	5	5	5	5	4	29	5	3	5	2	4	19	48	1	3	7	7	7	6	2	3	4	40	4	2	3	4	13	53	2	3	2	3	3	3	3	3
17	545	2	3	1	25	2	1	1	3	1	3	3	4	5	3	3	3	24	4	5	4	4	5	22	46	3	5	6	6	7	1	1	2	1	32	1	2	1	3	7	39	3	4	4	3	3	3	3	3
16	546	2	3	1	4	2	1	1	1	1	3	2	2	3	4	2	4	20	4	5	3	5	3	20	40	1	2	2	2	1	5	1	7	7	28	7	1	1	1	10	38	4	4	4	1	1	3	4	2
17	547	2	3	1	25	2	2	1	3	1	5	4	5	3	4	4	5	30	5	5	5	5	5	25	55	6	5	7	7	5	5	1	3	5	44	1	1	1	3	6	50	1	3	3	3	3	3	3	3
17	548	2	3	1	6	2	1	2	1	2	3	3	4	2	4	3	4	23	5	5	5	5	5	25	48	4	3	7	1	1	1	1	7	1	26	1	6	1	1	9	35	2	3	3	2	3	3	3	3
17	549	2	3	1	6	2	3	1	3	4	3	2	4	5	5	5	5	29	5	5	5	5	5	25	54	1	6	7	7	7	1	1	7	1	38	1	1	1	1	4	42	3	2	2	2	2	3	2	2
17	550	2	3	1	3	2	1	1	1	1	3	3	5	4	4	4	4	27	4	5	4	4	4	21	48	1	7	7	7	3	2	1	7	5	40	1	1	1	1	4	44	3	3	3	4	3	3	3	3
17	551	2	3	1	6	2	3	2	4	2	3	2	4	5	5	5	5	29	5	5	5	5	5	25	54	1	6	7	7	7	5	1	4	1	39	4	1	1	1	7	46	3	3	3	3	3	4	4	3
17	552	2	3	1	6	2	3	2	#NULL!	4	3	2	3	3	1	4	4	20	5	4	5	5	4	23	43	4	5	7	7	7	2	1	6	3	42	2	2	1	2	7	49	4	3	2	3	3	3	3	3
17	553	2	3	1	6	2	3	2	5	3	3	2	4	5	5	5	5	29	5	5	5	4	4	23	52	1	6	7	7	7	1	1	5	1	36	1	1	1	1	4	40	3	4	4	3	3	4	4	4
18	554	2	3	1	6	2	1	2	5	3	3	1	5	5	5	3	3	25	3	4	1	5	2	15	40	7	7	7	7	7	1	1	6	1	44	3	1	1	1	6	50	2	3	4	3	3	3	5	3
17	555	2	3	1	6	2	2	1	1	2	3	3	3	3	4	2	3	21	1	2	3	1	4	11	32	6	5	7	7	7	7	1	1	1	42	4	5	7	3	19	61	4	4	3	3	2	1	2	4
18	556	2	3	1	5	2	1	1	3	3	5	3	5	5	5	5	5	33	1	5	1	5	5	17	50	2	2	7	7	7	1	1	2	1	30	1	2	1	1	5	35	4	1	1	3	1	3	1	1
17	557	2	3	1	7	2	1	2	2	1	4	3	4	3	4	3	4	25	4	5	2	5	5	21	46	1	4	5	4	6	3	1	1	1	26	1	1	1	5	8	34	2	3	3	3	3	4	3	2
17	558	2	3	2	4	2	1	2	1	1	4	2	3	3	4	3	3	22	2	4	3	4	3	16	38	2	4	3	3	2	2	1	4	2	23	1	1	1	1	4	27	3	3	2	3	3	2	3	3
18	559	2	3	1	15	2	3	1	4	4	4	2	5	4	4	4	3	26	5	5	5	4	4	23	49	7	7	7	7	3	4	1	4	1	41	4	1	1	1	7	48	3	3	3	3	2	3	3	3
18	560	2	3	1	10	2	1	2	2	1	4	3	4	3	4	4	4	26	4	5	4	4	4	21	47	1	6	7	7	6	5	4	2	2	40	4	3	4	5	16	56	4	3	3	3	3	3	3	3
18	561	2	3	1	2	2	1	2	2	3	4	3	4	4	4	4	3	26	4	5	5	5	4	23	49	5	5	7	7	5	4	1	5	3	42	4	4	4	4	16	58	4	3	3	3	3	3	2	2
17	562	2	3	2	6	2	1	2	1	1	3	2	5	3	4	3	4	24	5	4	4	3	4	20	44	6	5	3	1	1	1	1	1	3	22	1	1	1	1	4	26	2	4	3	3	2	3	4	4
17	563	2	3	1	7	2	1	1	2	2	4	3	4	4	4	4	4	27	5	5	2	5	5	22	49	1	5	5	5	6	6	1	1	1	31	1	1	5	5	12	43	4	4	3	2	3	1	3	1
18	564	2	3	1	4	2	1	2	1	1	2	4	5	3	1	5	5	25	5	5	5	5	5	25	50	1	1	1	1	1	1	1	1	1	9	1	1	1	1	4	13	1	1	1	1	1	2	2	2
18	565	2	3	1	7	2	3	2	3	2	4	3	4	3	4	3	4	25	4	5	2	1	5	17	42	3	4	5	5	5	1	1	3	1	28	1	1	1	1	4	32	4	4	3	3	3	2	2	1
18	566	2	3	1	7	2	1	2	2	1	4	4	4	4	4	3	4	27	4	4	4	3	5	20	47	3	7	6	6	6	1	1	1	1	32	1	3	1	1	6	38	2	1	1	1	1	3	1	4
18	567	2	3	1	7	2	1	2	2	1	3	3	5	5	5	4	4	29	3	3	3	3	3	15	44	1	4	7	7	7	7	2	5	5	45	5	2	6	6	19	64	3	3	3	3	2	3	3	3
18	568	2	3	1	7	2	1	1	3	2	4	3	4	3	4	5	4	27	3	4	1	4	4	16	43	3	2	7	4	4	4	1	5	7	37	5	7	7	6	25	62	4	2	3	3	3	2	2	2
17	569	2	3	1	25	2	1	1	3	2	5	3	4	3	4	3	4	26	4	5	3	3	4	19	45	1	3	5	4	1	1	2	3	3	23	1	1	1	2	5	28	3	2	3	3	4	3	3	4
17	570	2	3	1	15	2	3	1	4	4	4	3	5	3	5	3	5	28	3	5	2	5	5	20	48	7	4	7	5	7	4	1	1	1	37	2	5	4	6	17	54	4	3	3	4	3	3	3	3
17	571	1	3	1	12	2	3	2	4	4	3	3	4	4	4	4	4	26	3	3	2	2	3	13	39	1	4	5	3	4	5	2	5	3	32	2	1	2	3	8	40	3	3	3	2	2	3	4	5
18	572	1	3	1	10	2	3	2	5	4	4	3	4	4	3	3	3	24	2	4	2	4	3	15	39	7	5	5	5	1	1	1	1	1	27	1	1	1	1	4	31	2	2	2	2	1	3	3	4
18	573	2	3	1	10	2	3	1	4	4	5	4	4	4	4	4	4	29	5	5	5	5	5	25	54	1	5	7	7	6	5	1	1	4	37	4	1	4	4	13	50	1	1	1	1	1	3	3	3
17	574	1	3	1	10	2	3	2	4	3	3	2	4	3	4	3	4	23	4	4	4	5	3	20	43	1	6	4	4	3	4	3	2	5	32	2	1	1	4	8	40	3	3	3	3	3	3	3	4
17	575	1	3	2	10	2	3	1	3	5	3	4	3	3	3	3	4	23	3	4	4	3	2	16	39	1	4	2	2	2	1	1	6	1	20	1	1	1	1	4	24	3	2	2	1	3	4	5	4
17	576	2	3	1	15	2	3	3	4	3	4	4	4	4	5	5	5	31	5	5	4	4	4	22	53	5	6	5	4	1	4	1	1	1	28	1	1	1	5	8	36	4	2	2	4	4	5	5	5
17	577	1	3	1	2	2	3	2	3	3	3	3	4	3	3	3	3	22	4	4	4	4	4	20	42	4	4	6	5	4	3	1	4	3	34	3	4	3	3	13	47	2	3	3	3	3	4	4	4
17	578	1	3	1	12	2	3	1	5	5	4	3	4	4	4	4	4	27	4	4	4	4	4	20	47	1	3	5	6	3	2	1	1	1	23	2	1	1	1	5	28	3	3	2	3	2	4	4	3
17	579	1	3	1	20	2	3	2	5	4	4	3	3	4	3	4	4	25	4	5	2	4	5	20	45	4	5	6	5	5	5	2	3	4	39	4	1	4	5	14	53	3	3	3	3	3	4	4	3
19	580	2	3	1	10	2	2	2	3	2	4	2	4	4	4	3	4	25	5	5	5	5	4	24	49	1	3	4	4	2	1	1	2	2	20	1	1	1	1	4	24	3	3	3	3	3	3	2	3
17	581	2	3	1	10	2	1	2	4	4	3	2	4	3	3	3	3	21	4	4	4	4	4	20	41	1	2	6	1	2	2	1	2	5	22	2	1	2	2	7	29	3	3	3	3	3	3	3	3
17	582	1	3	1	10	2	2	1	3	2	5	5	5	5	5	5	5	35	3	5	3	1	5	17	52	7	7	4	4	6	3	1	1	1	34	3	3	1	1	8	42	4	3	3	3	4	3	3	3
18	583	2	3	1	10	2	3	1	3	3	5	5	5	4	5	5	5	34	5	5	5	5	5	25	59	1	6	6	6	1	1	1	1	1	24	1	1	1	1	4	28	2	3	3	4	3	4	4	4
17	584	2	3	1	8	2	2	2	4	3	5	5	5	5	5	5	5	35	5	5	5	5	5	25	60	7	3	7	6	4	4	1	4	1	37	4	6	2	1	13	50	1	1	1	1	1	3	1	1
17	585	2	3	1	4	2	3	2	4	4	3	4	5	4	4	3	3	26	3	5	3	4	4	19	45	1	7	6	6	6	6	1	1	6	40	1	1	1	1	4	44	3	3	3	3	1	3	3	4
17	586	1	3	1	10	2	3	2	3	3	5	4	5	3	3	3	5	28	5	5	5	1	5	21	49	1	1	3	3	3	1	1	3	1	17	1	1	1	1	4	21	3	3	2	2	3	4	3	3
17	587	2	3	1	12	2	2	2	4	3	3	3	4	4	4	3	3	24	3	4	3	4	4	18	42	1	5	7	7	7	6	1	5	3	42	2	3	3	5	13	55	3	3	3	3	2	3	3	3
17	588	2	3	1	13	2	2	1	2	4	4	3	4	4	4	4	4	27	4	4	4	4	4	20	47	1	6	7	4	6	2	1	1	4	32	4	5	1	3	13	45	3	3	3	4	3	3	3	3
18	589	2	3	1	12	2	2	1	3	3	4	3	4	4	4	4	4	27	4	4	4	5	4	21	48	1	6	7	5	6	2	1	1	3	32	4	5	1	3	13	45	3	3	3	4	3	3	3	3
17	590	2	3	1	9	2	3	2	3	5	4	4	5	5	5	4	4	31	4	5	3	5	5	22	53	3	6	7	7	5	4	1	1	3	37	2	7	1	3	13	50	2	5	5	5	4	3	4	3
17	591	1	3	1	12	2	3	2	3	3	3	4	4	4	4	3	4	26	3	4	4	4	4	19	45	1	5	6	5	6	2	2	3	4	34	2	2	2	2	8	42	3	3	2	3	3	3	4	2
18	592	2	3	1	10	2	3	2	5	4	5	5	5	5	5	5	5	35	4	5	3	3	5	20	55	1	6	6	4	6	4	1	1	6	35	1	1	3	6	11	46	4	4	4	3	3	4	4	2
17	593	2	3	1	23	2	3	2	3	4	4	4	4	3	4	4	4	27	5	4	5	5	4	23	50	1	4	7	5	3	3	1	1	3	28	3	1	1	3	8	36	3	3	3	3	3	3	3	2
18	594	2	3	1	8	2	3	2	3	4	4	4	4	4	4	4	4	28	4	5	5	3	5	22	50	1	4	6	6	6	4	1	1	1	30	1	1	1	4	7	37	2	3	3	2	2	3	3	3
16	595	2	2	1	3	2	3	2	4	4	4	3	4	3	4	3	3	24	4	4	4	4	4	20	44	1	3	7	5	3	1	1	2	1	24	1	1	1	1	4	28	2	3	3	3	2	3	3	3
16	596	2	2	1	3	2	3	1	4	4	4	3	3	4	4	3	3	24	4	4	3	4	5	20	44	4	5	6	5	3	1	1	1	1	27	1	1	1	1	4	31	3	3	3	2	3	3	3	3
17	597	2	2	1	8	2	2	2	3	3	3	3	4	3	3	4	4	24	2	5	2	4	3	16	40	1	6	5	5	2	2	1	3	1	26	1	3	1	1	6	32	4	4	4	3	3	4	3	3
16	598	2	2	1	9	2	3	1	6	4	3	2	3	3	3	4	4	22	5	5	3	4	3	20	42	1	7	3	5	6	1	1	4	1	29	1	1	1	1	4	33	4	4	4	3	3	4	3	3
17	599	2	2	1	0	2	2	2	2	3	3	2	4	3	5	4	5	26	4	1	3	1	3	12	38	1	3	6	5	2	3	1	3	6	30	7	1	1	3	12	42	4	4	4	3	4	3	4	4
16	600	1	2	1	7	2	2	1	3	3	4	3	5	4	5	4	4	29	4	4	4	4	4	20	49	5	3	7	6	4	1	1	2	4	33	1	1	1	1	4	37	4	3	3	2	2	3	3	3
16	601	1	2	1	4	2	3	2	3	4	3	4	4	5	5	5	4	30	3	3	4	5	3	18	48	1	5	7	7	7	4	2	2	1	36	3	3	3	1	10	46	3	3	3	3	3	5	5	5
16	602	1	2	1	5	2	1	2	3	3	3	2	3	4	4	2	3	21	4	4	3	2	3	16	37	1	2	5	3	4	1	1	1	4	22	1	1	1	1	4	26	3	4	4	3	3	4	3	3
17	603	1	2	1	5	2	3	1	4	4	3	3	3	2	3	3	4	21	3	3	3	3	3	15	36	1	1	5	4	3	3	1	1	1	20	1	1	1	1	4	24	2	3	3	3	2	2	2	2
17	604	1	2	1	2	2	2	1	4	3	3	2	5	3	3	2	5	23	1	3	3	1	5	13	36	5	3	6	7	4	1	1	6	7	40	1	1	2	1	5	45	4	4	4	4	3	1	2	2
16	605	1	2	1	50	2	3	2	3	3	4	3	4	3	3	4	3	24	4	5	2	4	5	20	44	1	7	7	7	3	7	1	1	1	35	5	2	2	5	14	49	3	3	2	2	3	3	3	3
16	606	1	2	1	4	2	3	2	3	3	5	3	3	3	2	3	3	22	3	5	4	5	5	22	44	3	5	6	3	5	4	1	1	4	32	2	1	1	2	6	38	2	2	3	3	2	3	3	3
16	607	1	2	1	5	2	1	2	2	2	3	3	3	4	4	4	4	25	4	4	4	5	5	22	47	1	5	7	7	4	2	2	4	2	34	2	1	3	3	9	43	3	3	3	3	2	4	4	4
16	608	1	2	1	5	2	3	2	3	#NULL!	5	3	4	4	4	4	4	28	4	5	4	5	5	23	51	7	4	3	3	1	1	1	2	1	23	2	1	1	1	5	28	4	4	2	3	2	4	4	3
17	609	1	2	1	9	2	3	1	3	2	4	4	4	4	4	4	4	28	3	4	3	3	4	17	45	1	3	6	6	5	4	1	1	1	28	1	1	1	3	6	34	2	3	3	3	3	3	3	3
16	610	2	2	1	9	2	1	2	3	2	3	3	4	3	3	3	3	22	4	5	2	3	5	19	41	3	2	7	5	2	1	1	1	1	23	1	1	1	1	4	27	2	3	4	4	1	3	3	4
16	611	2	2	1	4	2	2	2	3	3	3	2	3	3	4	3	4	22	5	5	2	4	4	20	42	1	4	5	5	6	3	1	1	2	28	2	1	1	2	6	34	3	2	3	4	3	3	3	3
16	612	2	2	1	9	2	3	1	5	4	3	2	4	3	3	5	4	24	5	5	2	4	3	19	43	3	4	1	1	1	1	1	1	7	20	5	1	1	1	8	28	3	4	4	3	3	3	3	3
17	613	1	2	1	6	2	3	2	4	4	5	5	4	3	4	4	5	30	4	5	2	4	5	20	50	1	5	6	6	2	4	1	5	2	32	2	4	2	2	10	42	3	2	3	3	4	4	4	4
16	614	2	2	1	4	2	3	1	4	4	4	2	3	4	5	3	4	25	5	5	2	4	4	20	45	1	7	7	7	5	5	1	3	2	38	2	1	2	5	10	48	3	2	3	4	3	3	4	3
17	615	2	2	1	7	2	3	1	4	3	3	2	1	5	5	5	5	26	4	5	4	4	3	20	46	1	4	7	6	7	1	1	3	1	31	1	1	1	1	4	35	4	3	4	3	3	3	3	3
16	616	2	2	1	8	2	2	2	2	1	3	2	4	3	4	3	4	23	5	4	5	4	4	22	45	4	4	4	2	3	3	1	3	3	27	2	2	1	2	7	34	2	4	3	3	3	2	2	2
16	617	1	2	1	7	2	2	2	4	4	5	3	4	5	4	4	5	30	3	5	3	4	4	19	49	2	5	7	5	3	3	1	5	3	34	2	4	1	1	8	42	2	3	3	3	2	4	3	3
17	618	2	2	1	1	2	2	2	3	2	3	3	4	4	5	4	3	26	2	5	1	3	3	14	40	6	6	4	3	2	2	1	1	1	26	1	1	2	2	6	32	2	3	3	3	2	3	3	3
17	619	2	2	1	0	2	2	1	3	3	3	3	5	4	4	4	4	27	2	2	2	2	3	11	38	1	3	7	6	5	3	1	1	2	29	3	1	1	1	6	35	3	3	3	3	4	3	4	3
17	620	1	2	1	4	2	3	2	4	4	4	3	5	4	5	4	4	29	5	5	4	4	4	22	51	1	3	7	7	7	4	1	1	1	32	2	1	1	2	6	38	2	3	3	3	3	3	3	3
16	621	2	2	1	4	2	3	2	4	5	4	3	4	3	4	4	3	25	5	4	2	4	4	19	44	1	5	6	4	3	3	3	2	2	29	2	1	1	1	5	34	3	2	2	3	3	3	3	3
16	622	2	2	1	4	2	3	1	3	3	4	3	5	5	5	5	5	32	5	5	5	5	5	25	57	1	4	7	7	7	5	2	1	4	38	7	2	2	4	15	53	3	2	2	3	2	3	3	3
17	623	2	2	1	3	2	3	2	3	#NULL!	4	3	3	3	5	3	3	24	4	5	4	3	4	20	44	2	7	7	6	5	3	1	7	3	41	4	3	1	3	11	52	3	3	4	3	4	3	3	3
16	624	1	2	1	4	2	3	2	4	5	3	3	4	3	4	4	4	25	4	3	3	4	3	17	42	1	6	5	3	6	6	1	5	6	39	2	1	6	2	11	50	3	2	2	3	3	4	4	4
17	625	2	2	1	8	2	2	1	3	3	4	3	4	4	5	3	4	27	4	5	3	4	2	18	45	1	6	6	2	6	1	1	4	4	31	1	1	1	1	4	35	4	4	3	4	3	3	4	2
17	626	2	2	1	4	2	2	1	3	3	3	3	4	1	1	2	1	15	5	5	5	4	3	22	37	1	3	7	7	5	7	1	3	2	36	3	2	1	3	9	45	3	3	4	3	3	3	3	3
16	627	2	2	1	4	2	3	2	3	#NULL!	4	4	4	4	4	4	4	28	4	4	3	4	4	19	47	1	5	6	5	5	3	1	2	2	30	4	3	4	2	13	43	4	3	3	4	4	3	4	3
17	628	2	3	1	9	2	3	2	5	4	5	2	4	4	5	4	4	28	3	5	4	1	5	18	46	1	4	3	2	2	3	2	6	7	30	2	2	2	2	8	38	3	4	4	4	4	4	4	4
17	629	2	3	1	23	2	2	2	4	#NULL!	4	3	4	1	5	4	5	26	5	2	5	5	5	22	48	1	7	7	6	6	3	2	2	4	38	2	2	2	3	9	47	3	2	2	2	3	3	3	2
17	630	1	3	1	0	2	2	2	3	3	4	3	3	3	3	3	3	22	3	4	4	4	3	18	40	6	5	2	1	1	2	1	4	5	27	2	4	1	1	8	35	4	4	1	3	3	3	3	4
18	631	1	3	1	3	2	2	1	4	4	3	3	3	3	3	3	3	21	5	5	5	4	4	23	44	1	2	1	1	1	1	1	1	1	10	1	1	1	1	4	14	3	3	3	3	3	4	3	3
17	632	2	3	1	4	2	3	2	3	3	4	4	4	5	5	1	5	28	4	5	5	5	5	24	52	4	5	7	6	2	1	1	1	1	28	1	1	1	1	4	32	4	4	3	3	4	3	3	3
18	633	2	3	1	23	2	3	2	3	4	4	3	5	4	4	3	4	27	5	5	4	5	5	24	51	6	4	2	2	3	1	1	2	3	24	1	1	1	2	5	29	3	3	3	3	3	3	4	3
17	634	2	3	1	23	2	2	2	3	3	4	3	4	4	4	3	3	25	5	5	5	2	5	22	47	1	1	7	3	1	6	1	1	5	26	1	1	1	1	4	30	2	3	2	3	3	3	3	2
17	635	2	3	1	7	2	3	2	#NULL!	#NULL!	3	3	3	3	5	3	4	24	5	5	5	5	3	23	47	6	6	7	7	7	2	1	1	1	38	6	1	2	2	11	49	3	2	2	2	2	3	3	3
18	636	1	3	1	8	2	2	2	5	#NULL!	2	2	4	3	4	3	3	21	3	4	3	4	2	16	37	1	2	4	4	3	3	1	3	1	22	2	3	4	3	12	34	3	3	3	4	3	3	4	3
18	637	1	3	1	23	2	3	2	3	3	3	3	3	3	4	3	4	23	5	5	3	4	3	20	43	1	1	4	1	5	2	1	1	6	22	4	1	1	1	7	29	4	4	4	4	3	3	3	4
18	638	1	3	1	10	2	3	1	4	4	5	3	5	4	4	4	4	29	4	3	4	3	4	18	47	5	4	7	7	7	5	1	1	1	38	2	2	2	2	8	46	3	3	2	3	3	3	3	3
17	639	2	3	1	23	2	2	2	2	1	5	4	4	4	5	4	4	30	5	5	5	5	5	25	55	1	1	7	3	1	1	1	1	1	17	1	1	1	1	4	21	4	3	2	3	2	3	2	2
18	640	2	3	1	23	2	3	2	3	3	5	3	4	4	5	4	4	29	5	5	5	5	5	25	54	1	1	7	3	1	1	1	1	1	17	1	1	1	1	4	21	3	3	2	3	2	3	2	2
18	641	2	3	1	23	2	1	2	3	3	5	3	4	5	5	4	5	31	5	5	5	5	5	25	56	1	3	7	1	2	1	1	1	1	18	1	1	1	1	4	22	3	3	2	3	2	3	3	3
17	642	1	3	1	10	2	2	2	2	2	4	3	4	4	4	4	4	27	5	5	5	3	5	23	50	3	2	3	2	2	1	1	1	2	17	1	1	1	1	4	21	3	3	2	2	3	3	3	3
18	643	1	3	1	10	2	3	1	5	3	4	3	3	4	5	4	5	28	5	5	5	5	5	25	53	3	4	3	3	4	1	1	1	1	21	1	1	1	1	4	25	3	3	2	2	3	2	2	2
18	644	2	3	1	23	2	3	2	2	1	4	4	4	5	5	4	5	31	4	5	5	5	5	24	55	1	5	7	6	5	1	1	6	3	35	3	7	1	1	12	47	4	3	2	3	2	4	3	2
17	645	2	3	1	23	2	3	1	5	3	4	3	4	3	4	4	4	26	3	4	4	5	4	20	46	4	6	6	5	7	3	2	5	1	39	4	2	2	3	11	50	3	4	2	3	3	4	3	3
18	646	2	3	1	30	2	3	1	3	3	5	3	4	5	5	4	4	30	5	5	5	5	5	25	55	6	6	6	6	4	4	1	1	1	35	1	1	1	1	4	39	3	3	2	3	2	3	3	3
18	647	1	3	2	10	2	1	2	4	3	3	5	3	4	3	3	3	24	4	4	3	5	5	21	45	1	6	7	7	5	6	3	6	1	42	6	4	3	6	19	61	1	1	1	1	1	3	3	3
18	648	2	3	1	23	2	3	1	2	4	5	3	5	5	5	5	5	33	5	5	5	5	5	25	58	1	7	7	4	7	1	1	7	1	36	1	1	1	1	4	40	2	4	3	3	2	5	2	4
17	649	2	3	1	23	2	2	2	2	3	4	3	4	3	4	4	4	26	5	5	2	5	5	22	48	1	4	7	7	5	1	1	2	3	31	2	1	1	1	5	36	3	3	2	3	3	2	2	2
17	650	1	2	1	10	2	3	1	5	3	5	5	5	5	5	5	5	35	5	5	2	1	5	18	53	2	6	7	7	6	1	1	1	1	32	6	5	1	4	16	48	3	4	3	3	3	3	3	3
17	651	1	2	1	0	2	2	2	3	2	4	3	4	4	4	4	4	27	5	5	5	5	4	24	51	1	4	5	4	3	3	3	4	3	30	3	3	3	3	12	42	3	2	3	3	2	3	3	3
16	652	1	2	1	10	2	3	2	3	4	4	3	5	3	4	3	4	26	4	5	4	4	4	21	47	1	4	7	7	6	2	1	1	4	33	2	2	2	2	8	41	2	3	2	3	3	3	4	3
16	653	2	2	1	0	2	3	1	3	4	3	2	5	5	5	5	5	30	5	5	5	5	5	25	55	2	6	4	6	3	1	1	1	2	26	1	1	1	2	5	31	3	3	3	4	2	2	3	2
16	654	2	2	1	30	2	1	1	4	4	3	2	4	4	5	4	4	26	2	5	3	4	3	17	43	1	5	6	6	5	4	3	1	3	34	4	4	3	4	15	49	3	3	2	3	3	3	3	3
16	655	1	2	1	10	2	3	1	4	4	4	3	4	4	4	4	4	27	4	4	3	4	4	19	46	1	4	4	4	4	2	1	4	2	26	1	1	1	2	5	31	3	2	3	3	3	4	4	4
16	656	2	2	1	35	2	3	1	4	4	3	2	4	3	4	3	3	22	3	4	2	4	3	16	38	2	5	1	1	5	1	1	1	3	20	2	1	1	1	5	25	4	4	4	4	3	4	4	3
17	657	2	2	1	3	2	3	1	3	4	3	3	5	4	5	4	4	28	4	5	3	4	4	20	48	1	5	6	5	5	4	4	1	5	36	4	4	4	4	16	52	3	3	3	3	3	4	4	3
17	658	2	2	1	10	2	1	2	3	3	5	3	4	4	4	4	3	27	5	5	5	5	5	25	52	1	5	6	4	2	1	1	1	1	22	1	1	1	1	4	26	3	3	3	3	3	3	3	3
17	659	2	2	1	10	2	2	2	3	5	3	3	4	5	5	5	4	29	4	5	4	4	4	21	50	1	3	6	6	5	5	1	1	1	29	3	1	2	4	10	39	4	3	3	3	4	3	3	3
16	660	1	2	1	10	2	2	1	2	3	3	2	3	3	3	3	3	20	3	3	3	3	3	15	35	4	5	5	5	4	4	4	4	4	39	4	4	4	4	16	55	3	2	2	2	2	3	3	3
17	661	1	2	1	10	2	2	1	3	3	4	3	3	3	3	3	3	22	3	4	2	1	4	14	36	1	5	7	7	6	2	1	1	1	31	5	1	4	2	12	43	3	3	3	3	2	3	3	3
16	662	1	2	1	23	2	3	1	4	4	5	3	4	3	4	3	4	26	1	5	4	4	4	18	44	1	3	7	7	4	1	1	1	1	26	1	1	1	1	4	30	2	3	3	2	2	3	4	3
17	663	2	2	1	35	2	3	2	5	4	3	2	3	3	4	3	3	21	3	4	2	5	4	18	39	3	6	6	6	6	1	1	3	2	34	2	1	1	2	6	40	3	3	3	3	3	3	4	3
16	664	2	2	1	10	2	1	2	3	4	3	2	4	3	4	3	3	22	4	4	4	4	4	20	42	1	5	6	6	6	6	1	1	3	35	5	1	1	4	11	46	3	3	3	3	3	3	3	3
17	665	1	2	1	10	2	3	2	3	3	5	5	5	5	5	5	5	35	5	5	5	5	5	25	60	1	4	7	7	6	2	1	2	1	31	2	1	1	3	7	38	3	3	3	2	3	2	1	1
17	666	1	2	1	10	2	2	1	3	3	4	4	5	4	5	4	4	30	2	2	1	3	4	12	42	5	5	3	3	5	4	1	3	1	30	1	1	1	3	6	36	4	3	2	3	3	4	4	5
16	667	2	2	1	4	2	3	1	4	3	3	3	3	3	3	3	3	21	3	5	3	5	4	20	41	7	7	7	7	7	1	1	1	1	39	1	1	1	1	4	43	4	4	2	4	4	3	3	3
17	668	2	2	1	35	2	3	2	5	4	4	3	4	4	4	4	3	26	5	5	2	4	3	19	45	1	5	7	7	6	2	2	1	2	33	2	1	1	2	6	39	1	1	1	2	1	4	4	4
16	669	2	2	1	10	2	3	1	2	2	5	3	5	5	5	5	5	33	5	5	5	5	5	25	58	1	7	7	7	7	3	3	6	3	44	3	1	5	3	12	56	3	3	3	3	3	2	2	2
17	670	1	2	1	30	2	3	1	4	4	3	2	4	3	5	4	4	25	2	5	3	4	4	18	43	2	4	7	5	7	4	3	1	5	38	2	1	1	3	7	45	3	2	2	3	2	3	4	4
16	671	2	2	1	5	2	3	2	5	4	4	3	3	3	2	3	3	21	4	5	4	4	4	21	42	1	2	4	3	3	4	1	1	3	22	1	1	1	1	4	26	4	4	4	3	4	3	4	3
16	672	1	2	1	10	2	2	2	5	2	4	3	3	3	2	3	3	21	4	5	4	4	4	21	42	1	2	4	3	3	2	1	1	3	20	1	1	1	1	4	24	4	4	4	3	4	3	4	3
17	673	1	2	1	0	2	2	1	4	4	4	5	4	4	3	3	4	27	3	3	3	3	4	16	43	4	4	7	7	6	3	2	2	3	38	2	1	2	2	7	45	4	4	3	3	3	3	3	3
16	674	2	2	1	20	2	3	1	3	4	3	2	3	3	4	3	4	22	3	5	3	5	3	19	41	1	6	6	6	3	1	1	1	5	30	2	1	1	1	5	35	3	2	3	3	3	3	3	4
17	675	2	2	1	20	2	3	2	3	4	3	2	4	3	4	3	3	22	3	5	3	5	4	20	42	3	4	6	5	3	2	3	3	4	33	2	2	2	2	8	41	3	2	3	3	4	3	4	4
16	676	2	2	1	35	2	2	1	4	3	3	2	5	5	5	5	5	30	5	5	5	5	5	25	55	1	5	7	4	6	1	1	1	1	27	1	1	1	1	4	31	3	4	4	4	2	3	3	2
17	677	2	2	1	35	2	3	1	4	4	4	2	4	3	4	3	3	23	3	4	3	4	4	18	41	1	5	7	7	6	2	1	1	1	31	2	1	2	2	7	38	4	3	3	2	2	5	4	4
16	678	2	2	1	7	2	1	2	4	3	3	1	4	4	4	4	4	24	3	4	1	1	4	13	37	3	5	7	7	7	6	3	1	3	42	6	4	5	6	21	63	4	3	3	4	3	3	3	3
16	679	2	2	1	35	2	2	2	4	4	4	3	4	4	5	4	5	29	5	5	5	3	4	22	51	3	4	7	7	5	3	2	2	4	37	4	1	3	4	12	49	4	3	3	4	3	3	2	3
17	680	2	2	1	7	2	2	2	3	3	4	3	4	3	4	3	4	25	5	5	2	4	4	20	45	1	3	6	6	6	3	2	5	5	37	3	3	3	3	12	49	3	3	3	3	3	2	3	2
17	681	2	2	1	35	2	2	1	3	4	4	2	4	5	5	5	5	30	5	5	1	3	5	19	49	1	5	7	7	6	1	1	1	2	31	2	1	1	2	6	37	1	1	1	2	1	4	4	4
16	682	1	2	1	36	2	2	2	4	4	3	3	3	3	3	3	3	21	4	4	3	4	3	18	39	1	2	5	4	3	1	1	1	1	19	2	1	1	1	5	24	3	3	3	3	3	3	3	3
17	683	2	2	1	35	2	3	2	4	4	3	2	3	3	3	3	3	20	3	5	2	5	3	18	38	4	5	6	6	5	6	4	2	2	40	4	4	6	2	16	56	4	3	3	3	2	3	4	4
17	684	2	2	1	6	2	2	1	3	5	3	4	4	3	5	3	3	25	4	5	2	5	4	20	45	3	7	7	7	4	4	1	5	1	39	3	1	2	4	10	49	3	3	3	3	3	3	3	3
17	685	2	1	3	0	2	1	1	1	1	3	4	4	4	4	5	5	29	4	2	4	2	3	15	44	2	3	2	4	3	3	5	4	6	32	5	6	5	3	19	51	3	3	3	3	3	3	3	3
16	686	2	1	1	10	2	2	2	3	3	4	3	5	5	5	5	5	32	5	5	1	5	5	21	53	4	5	4	4	4	4	4	4	1	34	3	3	2	4	12	46	4	4	4	4	4	5	5	5
16	687	2	1	1	10	2	1	1	3	3	5	4	5	5	5	5	5	34	5	5	1	5	5	21	55	1	4	7	6	5	5	1	1	1	31	5	1	5	5	16	47	2	3	3	3	3	3	3	3
16	688	1	1	1	10	2	2	1	2	2	5	3	5	5	5	5	5	33	4	5	5	5	5	24	57	1	4	7	7	7	3	1	1	7	38	4	1	1	3	9	47	4	4	4	3	4	3	3	4
16	689	2	1	1	7	2	2	1	3	3	5	3	5	5	5	2	5	30	4	5	4	4	4	21	51	4	4	7	7	6	2	2	4	2	38	5	5	2	2	14	52	3	2	2	2	2	3	3	3
16	690	1	1	1	11	2	3	1	4	#NULL!	2	4	4	3	5	5	4	27	2	3	2	2	2	11	38	1	4	2	2	1	1	1	3	1	16	1	1	1	1	4	20	3	4	1	3	4	3	3	3
16	691	2	1	1	10	2	1	1	3	3	3	2	3	4	4	3	4	23	3	4	3	4	4	18	41	2	4	7	7	7	3	1	1	1	33	6	1	7	6	20	53	3	4	4	3	4	3	3	4
16	692	2	1	1	10	2	3	1	3	3	5	4	5	5	5	5	5	34	2	5	2	4	5	18	52	5	6	7	7	7	4	4	5	2	47	4	3	2	3	12	59	3	3	3	3	2	4	3	4
16	693	2	1	1	0	2	2	1	3	2	5	3	4	4	4	4	4	28	3	4	3	3	4	17	45	1	5	7	7	6	3	1	3	4	37	1	1	1	1	4	41	3	3	3	3	3	4	4	4
16	694	2	1	1	15	2	3	2	4	3	4	3	5	4	4	4	4	28	5	5	4	4	5	23	51	1	6	4	1	2	2	1	4	1	22	1	1	1	2	5	27	2	3	3	3	3	3	3	3
16	695	2	1	1	5	2	2	1	3	2	5	3	5	5	5	5	5	33	4	5	4	5	5	23	56	1	7	7	7	6	1	1	6	6	42	4	1	3	3	11	53	4	2	2	3	2	2	2	2
16	696	2	1	1	5	2	3	2	4	3	4	4	4	4	4	4	4	28	5	5	5	5	5	25	53	1	4	5	4	4	1	1	4	5	29	1	1	1	1	4	33	4	3	3	3	3	3	3	3
16	697	2	1	1	6	2	1	2	2	2	4	3	5	5	5	3	5	30	4	5	2	5	4	20	50	6	7	6	7	4	1	1	5	2	39	1	1	1	3	6	45	1	1	2	2	3	2	3	2
16	698	1	1	1	3	2	3	1	5	4	5	3	4	3	5	3	4	27	1	5	1	2	4	13	40	1	2	2	2	2	1	1	1	1	13	1	1	1	1	4	17	4	4	4	3	4	3	3	1
16	699	1	1	1	10	2	1	2	3	3	5	3	3	5	5	5	5	31	4	4	4	3	3	18	49	1	1	1	1	1	1	1	1	1	9	1	1	1	1	4	13	2	2	2	2	2	3	3	2
16	700	1	1	1	6	2	3	1	4	4	4	3	5	3	4	4	4	27	4	5	3	4	5	21	48	1	3	7	6	6	4	2	2	4	35	3	3	4	4	14	49	2	2	2	2	2	3	3	2
16	701	1	1	1	5	2	3	1	3	2	3	3	4	4	4	4	4	26	4	4	4	3	3	18	44	1	3	7	6	6	4	2	2	4	35	3	3	4	4	14	49	2	2	2	2	2	3	3	2
16	702	1	1	1	8	2	3	2	4	3	5	3	5	3	4	5	5	30	3	5	2	3	5	18	48	4	3	7	6	4	7	1	1	2	35	4	1	4	5	14	49	3	4	3	3	4	3	3	3
16	703	1	1	1	2	2	2	2	4	3	3	3	4	3	5	5	4	27	4	3	4	3	4	18	45	2	4	4	4	2	2	2	2	2	24	2	2	2	2	8	32	2	2	2	2	2	3	3	2
16	704	2	1	1	8	2	2	1	5	4	5	3	5	5	5	4	4	31	4	5	5	5	5	24	55	1	6	7	6	6	1	3	6	6	42	3	5	3	3	14	56	2	4	3	3	4	3	3	4
16	705	2	1	1	1	2	3	1	4	3	2	2	3	3	4	3	4	21	1	2	1	2	1	7	28	1	1	1	7	1	1	1	5	3	21	4	1	1	1	7	28	4	4	4	4	4	3	3	3
16	706	2	1	1	6	2	3	2	4	4	4	4	4	4	4	4	4	28	3	4	3	4	4	18	46	1	4	7	2	4	1	1	1	1	22	3	1	1	1	6	28	3	4	3	3	3	3	3	3
16	707	2	1	1	7	2	3	1	3	3	3	3	5	5	5	4	4	29	5	5	5	5	3	23	52	3	1	7	7	2	4	1	1	6	32	3	1	2	5	11	43	3	4	3	3	3	3	4	3
16	708	2	1	1	10	2	3	2	3	#NULL!	3	2	3	3	5	3	3	22	4	5	2	4	4	19	41	6	7	7	7	3	3	2	1	4	40	3	1	2	4	10	50	4	4	4	3	3	2	3	3
16	709	1	1	1	9	2	2	1	4	4	3	4	4	3	5	4	5	28	3	5	3	5	4	20	48	6	5	3	3	4	1	1	1	1	25	1	1	1	1	4	29	4	3	3	3	4	2	2	2
16	710	1	1	1	9	2	2	2	3	2	3	4	4	4	5	4	5	29	3	5	3	5	4	20	49	5	7	2	2	2	1	1	4	1	25	2	1	1	1	5	30	4	3	3	3	4	3	3	3
18	711	2	3	1	13	2	1	2	1	1	4	3	4	4	4	4	4	27	4	4	4	4	4	20	47	1	4	4	4	3	3	2	3	1	25	2	1	1	3	7	32	2	2	2	2	2	3	3	3
18	712	1	3	1	10	2	1	2	3	3	4	3	4	4	5	4	5	29	4	5	4	5	5	23	52	3	2	5	5	7	1	1	1	1	26	1	1	1	1	4	30	1	3	3	2	4	3	3	3
18	713	2	3	1	8	2	2	1	3	3	4	4	4	3	4	3	4	26	4	4	4	5	5	22	48	1	1	1	1	1	1	1	1	3	11	1	1	1	1	4	15	3	3	3	2	2	3	3	4
18	714	1	3	1	10	2	1	2	3	3	4	4	4	4	4	4	3	27	3	4	2	3	4	16	43	6	6	7	7	5	4	1	6	3	45	3	3	3	2	11	56	3	3	3	3	3	4	3	4
17	715	2	3	1	20	2	2	2	3	3	3	4	3	4	5	4	5	28	4	5	4	4	5	22	50	1	4	7	7	5	3	2	4	7	40	4	2	4	5	15	55	2	3	3	3	3	3	3	3
16	716	1	1	1	3	3	3	1	5	5	2	2	4	3	4	3	4	22	3	4	5	5	4	21	43	1	3	1	1	1	2	1	2	2	14	1	2	1	1	5	19	3	4	3	3	4	4	3	3
16	717	2	1	1	5	2	3	2	4	4	5	3	4	4	4	4	5	29	4	5	4	5	5	23	52	6	6	5	5	6	1	1	1	2	33	1	1	1	1	4	37	3	4	3	3	3	4	4	3
16	718	2	1	1	5	2	1	2	3	3	5	3	5	5	5	4	4	31	5	1	4	1	4	15	46	1	5	6	2	2	2	1	3	4	26	1	1	1	1	4	30	3	3	2	3	3	3	3	3
16	719	2	1	1	5	2	2	2	3	3	4	4	5	4	4	4	4	29	3	4	3	4	5	19	48	1	2	7	3	1	1	1	1	1	18	1	1	1	1	4	22	4	4	3	3	4	4	4	3
16	720	2	1	1	0	2	1	1	3	3	3	2	4	4	5	4	4	26	4	5	4	5	3	21	47	1	4	3	1	3	1	1	1	1	16	1	1	1	1	4	20	2	3	2	3	3	4	3	3
16	721	2	1	1	2	2	2	2	4	4	3	2	4	4	4	4	4	25	4	4	4	4	4	20	45	1	4	3	2	1	1	1	1	1	15	1	1	1	1	4	19	2	3	3	2	3	3	3	2
16	722	1	1	1	0	2	3	1	3	3	5	4	5	5	5	5	5	34	3	3	5	5	5	21	55	1	4	7	7	7	7	1	1	5	40	6	1	1	7	15	55	4	3	2	3	2	2	2	2
16	723	2	1	1	3	2	3	1	4	4	3	3	4	3	3	3	3	22	1	4	1	4	3	13	35	7	4	7	7	5	1	1	1	3	36	1	1	1	1	4	40	3	3	3	3	3	2	3	3
16	724	1	1	1	5	2	3	2	4	3	3	3	4	3	5	5	3	26	1	3	1	3	4	12	38	7	4	7	6	5	1	1	1	1	33	1	1	1	1	4	37	3	3	3	3	3	2	3	3
16	725	2	1	1	6	2	2	2	3	3	4	4	4	4	5	5	4	30	3	4	2	4	4	17	47	1	5	4	2	3	1	1	1	1	19	1	3	1	1	6	25	3	3	3	3	3	4	3	4
16	726	2	1	1	1	2	2	1	4	3	5	4	5	5	5	5	5	34	5	5	5	5	5	25	59	1	4	7	7	5	5	2	1	6	38	3	1	1	2	7	45	4	3	4	4	3	5	5	5
16	727	1	1	1	20	2	3	1	3	4	4	3	4	5	5	4	4	29	3	5	3	3	3	17	46	7	7	5	2	3	2	2	3	1	32	2	1	1	3	7	39	3	4	3	3	3	3	4	3
16	728	2	1	1	10	2	3	1	4	4	4	3	4	4	4	4	5	28	5	5	1	5	5	21	49	1	7	7	2	7	1	1	7	1	34	2	1	1	6	10	44	3	3	3	3	3	3	3	3
16	729	2	1	1	7	2	3	2	5	3	5	5	5	5	4	4	4	32	4	5	3	4	5	21	53	1	7	4	4	5	1	1	6	6	35	1	6	5	1	13	48	3	3	2	3	3	3	3	3
16	730	1	1	1	30	2	3	1	4	4	5	4	5	5	5	5	5	34	3	5	3	3	5	19	53	1	1	5	5	1	5	1	1	1	21	1	1	1	1	4	25	3	3	3	3	3	4	5	4
16	731	1	1	1	15	2	3	2	3	3	4	3	5	4	5	4	5	30	3	4	2	4	4	17	47	2	3	5	5	5	3	1	4	3	31	2	1	1	4	8	39	3	3	3	4	4	3	4	4
16	732	2	1	1	5	2	3	1	4	3	4	3	5	5	5	5	5	32	5	5	5	5	5	25	57	1	6	7	6	6	1	1	3	1	32	1	1	1	1	4	36	3	3	3	3	3	3	3	3
16	733	2	1	1	7	2	2	1	3	2	1	3	5	5	5	5	5	29	5	5	5	5	5	25	54	1	4	5	5	5	1	1	2	1	25	1	1	1	3	6	31	3	3	3	3	3	3	4	3
16	734	1	1	1	6	2	3	2	4	5	4	4	4	4	4	4	4	28	2	4	4	4	4	18	46	1	4	7	5	6	3	1	3	2	32	3	2	2	3	10	42	3	4	4	3	3	3	3	3
16	735	1	1	1	10	2	3	1	4	3	3	3	3	3	5	3	5	25	4	3	5	3	3	18	43	3	3	5	5	5	1	1	5	1	29	1	1	1	1	4	33	4	3	3	3	3	3	3	4
16	736	2	1	1	6	2	2	1	4	3	5	3	5	5	4	3	4	29	5	5	4	4	5	23	52	1	6	7	4	4	2	1	2	3	30	2	1	2	2	7	37	3	3	3	3	3	3	3	3
16	737	1	1	3	0	2	2	2	3	4	4	3	5	5	3	4	4	28	5	5	5	3	5	23	51	1	5	7	1	1	4	1	7	7	34	6	4	7	7	24	58	2	3	3	4	2	5	4	4
16	738	2	1	1	3	2	3	2	#NULL!	3	4	3	4	4	4	4	4	27	2	4	2	4	4	16	43	2	4	5	4	6	3	2	1	2	29	4	3	3	3	13	42	3	3	3	3	3	3	3	3
16	739	2	1	1	10	2	2	2	5	3	4	3	4	5	4	4	4	28	2	5	2	4	4	17	45	5	4	7	7	5	3	3	1	2	37	5	1	1	1	8	45	3	3	3	3	3	3	4	3
16	740	2	1	1	12	2	3	2	3	3	2	3	4	2	5	3	3	22	2	2	2	1	3	10	32	2	5	7	6	4	3	2	4	3	36	3	2	1	3	9	45	3	4	3	4	3	5	4	5
16	741	2	1	1	10	2	3	2	4	4	3	2	5	5	4	5	5	29	2	5	2	4	3	16	45	4	6	5	7	3	2	4	5	2	38	6	2	4	3	15	53	4	4	3	4	3	5	5	5
16	742	1	1	1	10	2	3	1	4	4	3	3	3	3	3	3	3	21	3	3	3	3	3	15	36	4	5	3	1	2	1	1	1	1	19	1	1	1	1	4	23	3	4	3	3	4	4	3	3
16	743	1	1	1	0	2	3	1	4	4	3	4	4	4	4	4	4	27	3	4	3	4	4	18	45	3	4	4	4	4	3	2	3	1	28	3	1	1	3	8	36	3	3	2	3	2	4	4	4
16	744	2	2	1	12	2	3	1	4	3	3	2	3	3	4	3	3	21	3	5	4	5	4	21	42	5	3	6	6	4	4	2	5	2	37	6	6	2	2	16	53	4	3	3	3	3	5	5	4
16	745	1	1	1	2	2	1	1	4	3	5	3	5	5	5	1	5	29	2	5	1	5	5	18	47	1	3	7	7	6	7	1	1	1	34	1	1	1	4	7	41	4	3	2	4	1	3	3	3
16	746	1	1	1	10	2	3	2	4	3	4	4	4	4	4	3	4	27	2	3	3	3	3	14	41	1	1	3	3	2	1	1	4	2	18	1	1	2	1	5	23	1	1	1	1	1	3	3	3
16	747	1	1	1	2	2	2	1	3	3	3	3	4	3	3	3	4	23	4	4	2	2	4	16	39	5	5	7	7	7	6	5	2	2	46	7	3	4	5	19	65	3	3	3	2	3	3	3	3
16	748	2	1	1	12	2	3	1	1	2	4	4	3	5	3	5	3	27	1	3	1	3	5	13	40	1	6	2	2	1	4	1	4	4	25	1	1	1	1	4	29	3	4	2	3	3	1	1	1
16	749	2	1	1	7	2	3	2	5	4	3	4	3	4	4	4	4	26	4	4	4	4	3	19	45	3	4	3	3	3	1	1	1	1	20	1	1	1	1	4	24	4	4	3	3	3	4	4	4
16	750	2	1	1	0	2	2	2	#NULL!	3	4	3	5	5	5	5	5	32	2	4	2	3	4	15	47	5	6	3	2	4	2	2	5	2	31	1	5	2	2	10	41	4	3	3	3	3	3	3	3
16	751	2	1	1	10	2	2	2	2	3	4	3	4	5	1	5	4	26	3	5	1	1	5	15	41	3	5	6	6	7	3	1	2	3	36	2	2	1	1	6	42	3	4	3	1	2	3	3	4
16	752	2	1	1	10	2	2	2	3	3	4	5	5	5	5	5	5	34	5	5	5	4	5	24	58	4	7	5	7	3	7	1	7	7	48	2	1	4	1	8	56	1	3	2	3	1	3	3	2
16	753	1	1	1	3	2	3	1	3	3	3	4	4	4	4	4	4	27	1	3	3	1	1	9	36	1	7	7	6	4	7	1	7	6	46	1	7	1	7	16	62	3	4	1	2	1	3	3	3
16	754	2	1	1	10	2	3	1	3	3	2	1	4	4	5	4	5	25	5	5	5	5	4	24	49	1	7	7	6	6	2	1	6	3	39	4	1	1	5	11	50	4	3	3	2	2	3	3	3
16	755	1	1	1	2	2	3	1	3	1	4	5	5	4	4	5	5	32	4	5	5	5	5	24	56	1	2	2	2	4	2	1	4	2	20	1	2	1	3	7	27	2	3	2	3	3	4	3	3
16	756	2	1	1	4	2	2	2	3	3	3	3	4	3	4	3	4	24	4	4	4	4	3	19	43	5	5	5	4	2	1	1	2	1	26	1	1	1	1	4	30	2	3	2	2	3	3	3	3
16	757	1	1	1	7	2	2	1	3	3	2	3	4	4	3	4	4	24	3	3	3	3	2	14	38	3	3	3	3	2	1	1	2	1	19	1	1	1	1	4	23	3	3	2	3	2	2	3	3
16	758	1	1	1	0	2	3	2	5	5	4	4	5	5	5	4	5	32	4	5	4	4	4	21	53	3	5	7	6	6	1	1	3	3	35	4	2	1	4	11	46	4	3	3	3	4	4	4	4
16	759	2	1	1	10	2	2	2	3	3	5	4	5	5	5	5	5	34	5	5	2	2	5	19	53	1	4	7	5	6	2	1	2	1	29	1	1	1	1	4	33	4	4	4	4	3	5	5	5
16	760	2	1	1	2	2	3	2	#NULL!	4	3	3	4	4	4	4	4	26	3	4	3	2	3	15	41	5	5	6	6	4	1	1	1	2	31	1	1	1	1	4	35	3	4	3	3	2	4	3	3
[truncated: 22 more columns]
